# Supplementary material for: N′-(3-Bromo-5-chloro-2-hydroxy­benzyl­idene)-4-hydr­oxybenzohydrazide
Source: Acta Crystallogr Sect E Struct Rep Online. 2008 Sep 13;64(Pt 10):o1938. doi: 10.1107/S160053680802905X (PMC2959268; doi:10.1107/S160053680802905X)
Supplement: Supplementary file 2 [file e-64-o1938-Isup2.hkl]

# 
# h,k,l, Fc-squared, Fo-squared, sigma(Fo-squared) and status flag 
# 
data_I
_shelx_title ' A in P2(1)/n' 
_shelx_refln_list_code          4 
_shelx_F_calc_maximum      183.73 
_exptl_crystal_F_000       736.00 
_reflns_d_resolution_high  0.7829 
 
loop_ 
 _symmetry_equiv_pos_as_xyz 
 'x, y, z' 
 '-x+1/2, y+1/2, -z+1/2' 
 '-x, -y, -z' 
 'x-1/2, -y-1/2, z-1/2' 
 
_cell_length_a     8.2793 
_cell_length_b    11.4455 
_cell_length_c    14.9978 
_cell_angle_alpha  90.000 
_cell_angle_beta   99.002 
_cell_angle_gamma  90.000 
 
_shelx_F_squared_multiplier     1.000 
 
loop_ 
 _refln_index_h 
 _refln_index_k 
 _refln_index_l 
 _refln_F_squared_calc 
 _refln_F_squared_meas 
 _refln_F_squared_sigma 
 _refln_observed_status 
   2   0   0     5277.12     5432.77    186.15 o 
   4   0   0     3349.99     3502.56    207.68 o 
   6   0   0       74.77       86.92     17.11 o 
   8   0   0      448.50      377.31     48.29 o 
  10   0   0       49.90       56.31     47.58 o 
   1   1   0      154.02      150.22      7.03 o 
   2   1   0     7701.01     7816.26    188.59 o 
   3   1   0      396.58      334.49     10.78 o 
   4   1   0     6021.76     6115.77    149.46 o 
   5   1   0       13.08       21.41      5.43 o 
   6   1   0      309.11      337.36     16.11 o 
   7   1   0      678.68      681.91     31.09 o 
   8   1   0      127.32      174.76     27.25 o 
   9   1   0      382.60      427.16     40.06 o 
  10   1   0       85.09      131.21     34.67 o 
   0   2   0      807.99      794.77     52.86 o 
   1   2   0     8278.56     7961.51    191.96 o 
   2   2   0     4773.77     5202.00    126.32 o 
   3   2   0     1136.35     1170.01     30.64 o 
   4   2   0       45.72       46.41      5.02 o 
   5   2   0     2421.51     2402.09     61.72 o 
   6   2   0      115.61      126.40     11.01 o 
   7   2   0      136.32      203.05     23.97 o 
   8   2   0       28.92       -7.21     29.02 o 
   9   2   0       76.92      125.13     30.58 o 
  10   2   0       12.02       10.23     63.90 o 
   1   3   0      441.93      451.11     14.91 o 
   2   3   0      707.39      639.28     17.82 o 
   3   3   0     3524.68     3671.23     90.80 o 
   4   3   0     5666.82     5674.46    139.11 o 
   5   3   0     1200.53     1234.38     34.35 o 
   6   3   0      228.69      227.20     14.08 o 
   7   3   0      314.01      318.29     28.74 o 
   8   3   0      317.34      309.16     47.27 o 
   9   3   0       18.27       -0.54     32.71 o 
  10   3   0       93.41      176.25     38.30 o 
   0   4   0     9004.48     9030.11    387.13 o 
   1   4   0      234.09      258.48     11.78 o 
   2   4   0      991.84      962.85     26.12 o 
   3   4   0      646.84      696.06     20.29 o 
   4   4   0     1141.73     1104.09     30.60 o 
   5   4   0      531.95      483.66     19.45 o 
   6   4   0      717.07      741.23     36.56 o 
   7   4   0      145.51      164.64     19.04 o 
   8   4   0       58.84       73.20     32.90 o 
   9   4   0       46.68       38.30     26.47 o 
  10   4   0       17.46       -7.59     43.35 o 
   1   5   0     3716.56     4134.49    113.08 o 
   2   5   0       55.45       40.56      7.53 o 
   3   5   0     3307.26     3067.33     84.97 o 
   4   5   0      166.55      195.44     20.21 o 
   5   5   0     1483.29     1421.54     57.97 o 
   6   5   0     1472.45     1490.94     61.79 o 
   7   5   0       21.45       34.67     15.86 o 
   8   5   0       51.29       43.03     24.25 o 
   9   5   0       82.02      130.26     32.71 o 
   0   6   0       40.87        9.13     11.66 o 
   1   6   0     7971.99     8328.17    223.41 o 
   2   6   0     1423.96     1447.31     50.33 o 
   3   6   0      211.03      207.31     14.33 o 
   4   6   0      155.50      183.96     24.77 o 
   5   6   0      734.72      694.76     35.11 o 
   6   6   0     2108.89     2068.87     82.48 o 
   7   6   0      354.00      377.79     28.44 o 
   8   6   0       39.88       59.98     26.06 o 
   9   6   0       27.09       47.90     29.24 o 
   1   7   0     2181.41     2442.91     81.00 o 
   2   7   0      617.99      585.08     26.53 o 
   3   7   0      782.27      781.73     42.06 o 
   4   7   0      962.96      897.89     36.14 o 
   5   7   0        0.35       15.61     15.35 o 
   6   7   0        0.07        0.10     16.03 o 
   7   7   0       37.83       19.18     18.68 o 
   8   7   0      118.44      172.11     31.95 o 
   9   7   0       11.82       17.43     65.83 o 
   0   8   0      225.06      207.91     24.02 o 
   1   8   0       92.69       71.41     13.04 o 
   2   8   0        4.35        1.49     11.05 o 
   3   8   0      116.47       98.37     14.91 o 
   4   8   0       43.05       66.75     17.40 o 
   5   8   0      559.60      590.73     49.12 o 
   6   8   0      186.21      189.06     42.32 o 
   7   8   0        1.92        6.92     20.55 o 
   8   8   0       24.37        1.24     25.78 o 
   1   9   0      714.41      701.25     36.93 o 
   2   9   0      259.30      317.34     22.57 o 
   3   9   0     1785.53     1877.43     79.43 o 
   4   9   0      145.09      168.24     30.55 o 
   5   9   0      714.09      724.61     42.34 o 
   6   9   0        4.43       17.49     20.63 o 
   7   9   0       13.72       52.81     27.72 o 
   8   9   0       22.10      -31.73     38.94 o 
   0  10   0      432.04      469.97     75.04 o 
   1  10   0      420.74      385.13     25.73 o 
   2  10   0       35.50       47.45     16.47 o 
   3  10   0       37.38       43.60     16.88 o 
   4  10   0       44.05       69.02     22.01 o 
   5  10   0       68.35       66.04     39.20 o 
   6  10   0        2.19      -22.22     23.69 o 
   7  10   0        1.57        5.72     26.20 o 
   1  11   0      301.24      327.82     26.63 o 
   2  11   0       51.48       53.97     18.25 o 
   3  11   0      183.70      237.44     47.31 o 
   4  11   0       27.58       33.90     22.95 o 
   5  11   0       61.44       96.11     28.75 o 
   6  11   0        6.34       28.98     28.12 o 
   0  12   0       22.11       14.63     47.71 o 
   1  12   0      972.55      928.17     53.62 o 
   2  12   0        8.01       14.25     19.31 o 
   3  12   0      108.84      105.39     27.11 o 
   4  12   0       80.67       38.66     26.88 o 
   5  12   0      200.89      189.92     33.14 o 
   1  13   0       35.54       34.79     22.87 o 
   2  13   0        0.49       21.01     23.01 o 
   3  13   0      134.42      143.43     30.69 o 
   4  13   0      149.14      130.26     32.64 o 
   0  14   0       45.94       87.75     37.00 o 
   1  14   0       65.08       64.97     29.72 o 
   2  14   0       17.02       17.53     29.90 o 
   3  14   0       71.19      119.17     57.13 o 
  -9   0   1      115.10      112.09     37.86 o 
  -7   0   1      514.48      474.39     48.09 o 
  -5   0   1     1403.57     1480.17     96.61 o 
  -3   0   1      354.17      397.97     17.25 o 
  -1   0   1     2257.06     2435.71    104.48 o 
   1   0   1      699.24      693.25     30.24 o 
   3   0   1      123.86       97.96     15.54 o 
   5   0   1    13263.40    13775.49    471.84 o 
   7   0   1     1997.25     2026.61     97.71 o 
   9   0   1       19.02       51.84     41.04 o 
 -10   1   1       85.88      116.02     32.65 o 
  -9   1   1        6.78       -7.72     31.36 o 
  -8   1   1      343.87      380.85     34.21 o 
  -7   1   1      385.43      485.60     48.19 o 
  -6   1   1     1413.51     1430.64     48.62 o 
  -5   1   1      185.81      176.61     10.68 o 
  -4   1   1     3024.01     2899.14     79.15 o 
  -3   1   1     6789.56     6680.51    178.76 o 
  -2   1   1    17087.91    16915.45    506.96 o 
  -1   1   1     1545.70     1460.66     46.29 o 
   0   1   1     2323.05     2148.48     52.16 o 
   1   1   1     4412.12     4805.86    116.17 o 
   2   1   1       41.51       40.89      2.85 o 
   3   1   1     2584.51     2619.79     65.12 o 
   4   1   1     2744.60     2740.59     75.63 o 
   5   1   1      281.81      248.44     10.81 o 
   6   1   1     1112.91     1179.70     68.22 o 
   7   1   1       25.42       72.61     15.43 o 
   8   1   1       12.71       47.59     16.10 o 
   9   1   1      232.93      285.02     36.93 o 
  10   1   1       42.02       48.04     55.79 o 
 -10   2   1       28.06       49.16     31.73 o 
  -9   2   1      134.08      159.90     31.58 o 
  -8   2   1      218.40      210.64     26.71 o 
  -7   2   1      130.15      130.43     20.42 o 
  -6   2   1     3032.91     3171.62    116.48 o 
  -5   2   1        7.49        8.34      6.07 o 
  -4   2   1     3260.13     3230.45    100.17 o 
  -3   2   1     1414.73     1462.47     46.73 o 
  -2   2   1    16522.32    17361.76    520.93 o 
  -1   2   1     3104.12     3308.75     88.85 o 
   0   2   1    10346.67    10317.09    271.52 o 
   1   2   1     1009.28      980.39     25.15 o 
   2   2   1    13261.48    13631.89    358.24 o 
   3   2   1       99.53      100.47      5.33 o 
   4   2   1      720.25      747.98     21.71 o 
   5   2   1       64.56       64.89      8.33 o 
   6   2   1      703.64      740.05     27.02 o 
   7   2   1      437.82      443.99     24.19 o 
   8   2   1       78.04      108.24     18.27 o 
   9   2   1       52.54       76.92     59.63 o 
  10   2   1       42.66       36.82     32.94 o 
 -10   3   1       11.08       13.45     30.93 o 
  -9   3   1       40.14       40.30     29.33 o 
  -8   3   1      695.74      647.09     59.84 o 
  -7   3   1       14.36       27.11     19.04 o 
  -6   3   1       15.10       10.90     10.32 o 
  -5   3   1      411.26      388.81     26.02 o 
  -4   3   1       22.17       22.55      5.86 o 
  -3   3   1     3883.25     3607.07    111.33 o 
  -2   3   1    18780.25    19094.36    573.43 o 
  -1   3   1     4510.10     4435.90    135.67 o 
   0   3   1       14.23       32.91      3.26 o 
   1   3   1     4733.80     5347.49    142.00 o 
   2   3   1     2577.12     2526.30     62.89 o 
   3   3   1     4291.93     4356.06    107.16 o 
   4   3   1      408.57      369.57     13.17 o 
   5   3   1      665.04      623.32     23.07 o 
   6   3   1       53.73       69.76     11.90 o 
   7   3   1       65.56       76.22     14.37 o 
   8   3   1      122.47      124.36     25.06 o 
   9   3   1      283.67      342.28     39.22 o 
  10   3   1       68.34       89.15     36.08 o 
 -10   4   1        2.70       13.55     43.68 o 
  -9   4   1        9.72       -8.55     23.01 o 
  -8   4   1       19.93        8.33     20.40 o 
  -7   4   1       64.16       65.58     15.49 o 
  -6   4   1     1606.24     1648.34     66.11 o 
  -5   4   1     1330.88     1273.42     43.85 o 
  -4   4   1     2722.24     2743.23     86.94 o 
  -3   4   1      131.97      153.97      9.97 o 
  -2   4   1      123.43      135.40      9.10 o 
  -1   4   1     1260.73     1252.53     42.05 o 
   0   4   1      762.64      722.04     20.41 o 
   1   4   1     6256.88     6202.60    151.18 o 
   2   4   1     1174.10     1284.98     33.94 o 
   3   4   1       74.90       70.68      5.70 o 
   4   4   1      741.87      775.75     23.16 o 
   5   4   1     1213.76     1165.10     37.07 o 
   6   4   1        9.13        7.84     11.02 o 
   7   4   1     1578.58     1623.09     98.19 o 
   8   4   1       47.88       36.04     22.83 o 
   9   4   1      162.64      198.29     32.81 o 
  -9   5   1       37.53       46.61     27.58 o 
  -8   5   1      699.46      744.56     50.42 o 
  -7   5   1        3.98       15.16     14.80 o 
  -6   5   1        4.22        4.78     12.98 o 
  -5   5   1      236.68      229.75     24.61 o 
  -4   5   1     1815.88     1791.60     59.59 o 
  -3   5   1     1427.07     1400.74     47.78 o 
  -2   5   1     6811.45     6870.96    210.55 o 
  -1   5   1     6235.27     6892.63    211.26 o 
   0   5   1     1485.62     1543.76     45.11 o 
   1   5   1      794.16      859.57     24.58 o 
   2   5   1     3644.30     3593.14     89.19 o 
   3   5   1       16.58       21.41      5.19 o 
   4   5   1     1373.91     1339.98     36.58 o 
   5   5   1      473.17      453.65     22.95 o 
   6   5   1      679.84      710.50     41.12 o 
   7   5   1       39.99       23.99     27.60 o 
   8   5   1       69.75      105.90     37.45 o 
   9   5   1       45.01       30.32     28.80 o 
  -9   6   1        0.73       57.64     43.18 o 
  -8   6   1        5.24      -13.96     18.46 o 
  -7   6   1       11.04       26.97     17.41 o 
  -6   6   1     2057.01     2171.62     85.90 o 
  -5   6   1      344.85      345.89     23.84 o 
  -4   6   1       47.09       38.16      9.81 o 
  -3   6   1       38.29       36.53      9.85 o 
  -2   6   1     1749.96     1743.51     59.22 o 
  -1   6   1     3370.39     3588.53     99.34 o 
   0   6   1     1361.69     1222.94     42.03 o 
   1   6   1     1230.16     1215.10     41.63 o 
   2   6   1       35.40       39.00      5.66 o 
   3   6   1       46.01       45.86      8.56 o 
   4   6   1     1226.50     1150.05     42.45 o 
   5   6   1     3415.79     3512.02    112.24 o 
   6   6   1     1575.64     1585.06     66.56 o 
   7   6   1      172.96      166.63     22.12 o 
   8   6   1      204.93      226.01     38.20 o 
   9   6   1       36.23       25.46     47.80 o 
  -9   7   1      167.19      224.07     60.58 o 
  -8   7   1        6.12       -0.81     19.83 o 
  -7   7   1      950.35      925.82     48.12 o 
  -6   7   1      114.17      131.05     28.23 o 
  -5   7   1       55.02       22.86     14.72 o 
  -4   7   1        6.29       -1.93      9.54 o 
  -3   7   1     1449.06     1448.70     52.32 o 
  -2   7   1       33.68       57.35     11.23 o 
  -1   7   1     5477.92     5544.39    173.17 o 
   0   7   1     1891.34     2190.44     64.11 o 
   1   7   1        7.16        5.29      9.04 o 
   2   7   1      855.40      813.97     33.62 o 
   3   7   1     1784.94     1901.45     65.52 o 
   4   7   1      578.01      585.44     32.63 o 
   5   7   1       18.01       10.60     14.93 o 
   6   7   1      176.03      189.49     22.70 o 
   7   7   1      113.26      110.00     22.38 o 
   8   7   1      128.56      161.13     46.46 o 
   9   7   1      104.00       64.98     45.78 o 
  -8   8   1       47.42       51.74     30.56 o 
  -7   8   1      705.50      674.07     41.86 o 
  -6   8   1      272.79      287.24     27.63 o 
  -5   8   1     2024.06     1949.87     80.77 o 
  -4   8   1       62.74       49.98     13.20 o 
  -3   8   1      567.79      541.37     34.19 o 
  -2   8   1      572.67      595.41     28.85 o 
  -1   8   1      733.11      755.80     32.98 o 
   0   8   1      568.16      554.64     26.93 o 
   1   8   1      141.79      131.19     19.75 o 
   2   8   1      400.24      406.20     23.08 o 
   3   8   1     1581.54     1544.32     56.50 o 
   4   8   1      601.04      637.39     58.53 o 
   5   8   1       69.64       92.05     20.00 o 
   6   8   1      208.42      193.92     42.58 o 
   7   8   1       10.12       40.59     37.16 o 
   8   8   1       55.87       54.26     30.33 o 
  -8   9   1        2.02        5.36     66.68 o 
  -7   9   1       29.89       31.09     30.49 o 
  -6   9   1        5.21       -8.59     20.39 o 
  -5   9   1        0.31       -4.05     18.89 o 
  -4   9   1      119.30      152.70     22.21 o 
  -3   9   1       30.51       21.86     14.85 o 
  -2   9   1      158.89      164.53     18.34 o 
  -1   9   1      270.65      258.75     20.64 o 
   0   9   1      422.04      407.53     24.21 o 
   1   9   1       10.52       15.58     12.67 o 
   2   9   1     2102.10     2117.64     74.25 o 
   3   9   1       33.44       18.27     14.29 o 
   4   9   1     1243.63     1280.83     59.90 o 
   5   9   1      115.06      103.21     21.85 o 
   6   9   1        0.36       -0.46     20.24 o 
   7   9   1       66.40       81.78     25.54 o 
   8   9   1      212.57      237.38     52.05 o 
  -7  10   1       94.37      104.85     38.94 o 
  -6  10   1       26.06       -8.66     22.68 o 
  -5  10   1      687.08      628.16     56.22 o 
  -4  10   1       17.12      -24.76     27.73 o 
  -3  10   1       10.02      -11.51     15.82 o 
  -2  10   1      253.76      236.46     21.82 o 
  -1  10   1       12.92       31.18     15.34 o 
   0  10   1      388.26      393.69     28.82 o 
   1  10   1      507.40      533.97     30.84 o 
   2  10   1       81.69       58.24     16.68 o 
   3  10   1      633.95      615.95     58.31 o 
   4  10   1       34.08       41.86     21.04 o 
   5  10   1        4.68       -4.87     21.58 o 
   6  10   1      404.31      362.77     34.74 o 
   7  10   1        2.21       12.17     27.65 o 
  -6  11   1       26.57       20.42     36.08 o 
  -5  11   1        2.25       -5.90     23.83 o 
  -4  11   1       29.23       47.46     22.99 o 
  -3  11   1      702.74      711.32     66.29 o 
  -2  11   1      104.55       96.32     19.47 o 
  -1  11   1     1423.93     1401.91     56.63 o 
   0  11   1      239.45      255.86     38.19 o 
   1  11   1        0.39      -20.07     15.92 o 
   2  11   1      363.88      344.07     27.28 o 
   3  11   1       46.30       59.60     23.15 o 
   4  11   1      378.39      449.88     46.36 o 
   5  11   1        5.55       32.99     38.03 o 
   6  11   1       29.66       53.02     28.54 o 
  -5  12   1       20.13       18.35     60.07 o 
  -4  12   1       32.20       41.03     26.31 o 
  -3  12   1        0.49       -9.15     22.58 o 
  -2  12   1       28.60        2.39     19.36 o 
  -1  12   1       20.56       31.78     19.42 o 
   0  12   1      125.04      175.91     32.57 o 
   1  12   1      299.81      308.61     36.47 o 
   2  12   1        2.07       10.19     19.04 o 
   3  12   1       11.78        8.32     23.17 o 
   4  12   1      135.11      128.48     29.89 o 
   5  12   1      436.41      475.64     41.84 o 
  -4  13   1        0.77      -36.60     33.66 o 
  -3  13   1       25.72       21.35     26.90 o 
  -2  13   1      158.55      173.81     26.23 o 
  -1  13   1      472.59      545.20     44.70 o 
   0  13   1       41.95       52.43     21.91 o 
   1  13   1      154.25      147.74     25.56 o 
   2  13   1       81.13       56.11     30.73 o 
   3  13   1        0.42        5.08     27.84 o 
   4  13   1       61.28       99.77     31.06 o 
  -2  14   1       69.03       93.99     26.33 o 
  -1  14   1       68.00       53.32     24.59 o 
   0  14   1       43.76       25.73     23.18 o 
   1  14   1        2.35      -26.09     38.61 o 
   2  14   1       92.85       56.19     30.72 o 
 -10   0   2       85.60      138.47     45.95 o 
  -8   0   2      216.52      229.83     39.92 o 
  -6   0   2     1638.98     1481.64    102.44 o 
  -4   0   2     3691.06     3396.35    148.15 o 
  -2   0   2     4329.86     4696.71    201.10 o 
   0   0   2       98.47      125.41     20.54 o 
   2   0   2     2454.03     2206.88     77.76 o 
   4   0   2     1337.41     1463.58     54.69 o 
   6   0   2      832.34      842.79     48.14 o 
   8   0   2      262.96      342.21     35.81 o 
  10   0   2      164.22      282.76     59.26 o 
 -10   1   2       57.25       39.37     29.90 o 
  -9   1   2      174.61      213.16     31.63 o 
  -8   1   2      224.55      316.46     40.92 o 
  -7   1   2      303.45      313.18     27.74 o 
  -6   1   2      177.58      201.79     18.74 o 
  -5   1   2      656.69      640.53     24.17 o 
  -4   1   2       31.57       18.92      5.16 o 
  -3   1   2     2670.34     2744.68     84.68 o 
  -2   1   2    16980.75    16797.11    503.46 o 
  -1   1   2     9663.73     9692.30    233.21 o 
   0   1   2     5801.89     6117.76    147.36 o 
   1   1   2      690.36      755.00     19.69 o 
   2   1   2     2978.70     3094.22     83.15 o 
   3   1   2    14611.27    15138.02    364.78 o 
   4   1   2       47.09       83.80      5.73 o 
   5   1   2     2355.60     2357.26     74.56 o 
   6   1   2      352.54      359.51     20.85 o 
   7   1   2      121.79      150.43     20.90 o 
   8   1   2      103.63      155.30     25.27 o 
   9   1   2       33.80       52.44     20.49 o 
  10   1   2       28.04       29.44     62.33 o 
 -10   2   2       63.54       89.78     33.52 o 
  -9   2   2       10.49       17.86     24.55 o 
  -8   2   2        5.21       32.29     19.28 o 
  -7   2   2      390.05      343.43     34.44 o 
  -6   2   2       84.03       93.64     10.07 o 
  -5   2   2     3737.41     3652.70    113.66 o 
  -4   2   2       21.60       42.33      7.84 o 
  -3   2   2      375.04      408.24     15.78 o 
  -2   2   2    33560.71    33371.62    883.01 o 
  -1   2   2    22335.09    21346.66    564.73 o 
   0   2   2     1324.92     1422.30     35.75 o 
   1   2   2    25210.20    24186.37    579.82 o 
   2   2   2       96.32      120.85      5.25 o 
   3   2   2     6303.77     6237.95    186.94 o 
   4   2   2     2099.72     2277.37     64.10 o 
   5   2   2      447.03      433.60     19.98 o 
   6   2   2      270.97      261.89     17.88 o 
   7   2   2     1008.01     1131.34     51.69 o 
   8   2   2       20.92       15.20     16.55 o 
   9   2   2      344.93      415.95     35.43 o 
  10   2   2        4.30      -10.84     44.33 o 
 -10   3   2        0.37      -56.65     46.05 o 
  -9   3   2      147.86      161.90     27.73 o 
  -8   3   2      523.33      515.30     37.92 o 
  -7   3   2      635.45      635.68     33.32 o 
  -6   3   2     1066.59     1048.45     59.22 o 
  -5   3   2      531.39      506.54     21.32 o 
  -4   3   2       28.82       34.27      6.49 o 
  -3   3   2      597.53      710.94     25.22 o 
  -2   3   2     2056.30     1935.46     53.56 o 
  -1   3   2      309.05      280.21     11.96 o 
   0   3   2      931.94      853.03     24.77 o 
   1   3   2       15.02       26.01      4.69 o 
   2   3   2      327.24      326.22     11.15 o 
   3   3   2      111.32      130.74     10.63 o 
   4   3   2     3697.25     3706.29    101.35 o 
   5   3   2       40.24       38.26      8.97 o 
   6   3   2        4.26       -0.58      8.70 o 
   7   3   2      295.06      306.74     21.84 o 
   8   3   2      143.86      163.65     28.40 o 
   9   3   2      278.64      393.42     53.28 o 
 -10   4   2       34.31       30.88     37.32 o 
  -9   4   2       82.51       68.75     26.20 o 
  -8   4   2      582.54      578.32     63.56 o 
  -7   4   2      561.57      550.29     30.84 o 
  -6   4   2     1187.00     1275.96     53.56 o 
  -5   4   2      212.65      220.94     14.49 o 
  -4   4   2     1917.53     1796.08     58.93 o 
  -3   4   2      203.16      219.91     10.09 o 
  -2   4   2      563.90      632.32     23.91 o 
  -1   4   2     4327.14     4655.10    139.80 o 
   0   4   2    12453.16    12428.81    299.65 o 
   1   4   2     6508.35     6733.50    163.90 o 
   2   4   2     2094.95     2033.00     51.95 o 
   3   4   2     2425.00     2568.14     65.13 o 
   4   4   2        4.89       11.93      6.71 o 
   5   4   2        4.23       14.97      8.29 o 
   6   4   2      550.73      533.74     22.78 o 
   7   4   2      520.21      526.40     32.78 o 
   8   4   2      413.44      454.75     33.03 o 
   9   4   2        2.23      -12.46     37.25 o 
  -9   5   2       42.66       83.91     38.57 o 
  -8   5   2       22.71       34.78     18.32 o 
  -7   5   2      626.91      680.02     56.92 o 
  -6   5   2        6.09        2.02     12.35 o 
  -5   5   2      162.35      179.01     13.55 o 
  -4   5   2        1.32        1.92      7.33 o 
  -3   5   2     4818.59     5042.41    156.37 o 
  -2   5   2     2535.39     2619.44     84.06 o 
  -1   5   2      347.53      276.48     11.63 o 
   0   5   2      327.96      333.05     12.43 o 
   1   5   2      138.25      152.98      9.51 o 
   2   5   2      681.58      682.50     20.98 o 
   3   5   2     3252.00     3163.36     79.86 o 
   4   5   2     1330.40     1399.33     42.80 o 
   5   5   2     2852.17     2790.49     90.20 o 
   6   5   2      331.99      311.18     20.82 o 
   7   5   2        9.30       16.61     17.95 o 
   8   5   2        0.46       14.00     19.69 o 
   9   5   2      369.56      417.90     48.80 o 
  -9   6   2       59.74       49.88     41.96 o 
  -8   6   2        1.95       52.42     31.32 o 
  -7   6   2       26.14       27.40     17.19 o 
  -6   6   2       69.22       71.75     31.60 o 
  -5   6   2      628.58      664.23     29.13 o 
  -4   6   2      509.96      511.05     23.89 o 
  -3   6   2     1733.33     1626.67     55.53 o 
  -2   6   2       50.48       76.21     10.29 o 
  -1   6   2     4252.15     4551.44    142.33 o 
   0   6   2      118.09       99.85      7.48 o 
   1   6   2     1457.24     1419.42     38.53 o 
   2   6   2      112.64      102.19      8.04 o 
   3   6   2       46.93       33.26      8.36 o 
   4   6   2      127.72      129.20     14.08 o 
   5   6   2       60.34      106.55     14.88 o 
   6   6   2      179.72      183.30     18.84 o 
   7   6   2       60.61       96.39     26.33 o 
   8   6   2       19.71       55.38     27.73 o 
   9   6   2        0.48       35.19     29.81 o 
  -9   7   2       16.28       68.88     44.63 o 
  -8   7   2      197.64      299.55     39.07 o 
  -7   7   2        4.94       17.10     18.34 o 
  -6   7   2      237.05      234.19     23.57 o 
  -5   7   2       28.96        8.17     16.16 o 
  -4   7   2      758.81      682.78     30.36 o 
  -3   7   2      269.72      242.65     17.29 o 
  -2   7   2     2180.61     2192.49     73.92 o 
  -1   7   2      335.52      361.69     19.93 o 
   0   7   2     3588.66     3854.18    107.67 o 
   1   7   2      261.26      273.17     19.02 o 
   2   7   2      962.71      956.09     39.11 o 
   3   7   2       41.11       52.67     10.13 o 
   4   7   2     8771.92     8413.48    255.61 o 
   5   7   2      137.12      150.37     17.46 o 
   6   7   2      250.06      314.79     23.45 o 
   7   7   2      166.94      196.26     24.57 o 
   8   7   2      108.64      117.31     54.54 o 
  -8   8   2       61.62       32.17     30.27 o 
  -7   8   2       85.65      131.70     34.06 o 
  -6   8   2      347.12      321.11     28.21 o 
  -5   8   2      163.28      214.56     23.70 o 
  -4   8   2      926.72      848.86     37.26 o 
  -3   8   2      219.19      232.68     26.80 o 
  -2   8   2       32.32       26.57     17.09 o 
  -1   8   2       76.73       91.70     11.14 o 
   0   8   2     3802.76     3770.82    106.09 o 
   1   8   2      562.95      614.32     48.11 o 
   2   8   2     2946.85     2934.72     96.87 o 
   3   8   2      219.36      246.53     17.06 o 
   4   8   2      427.58      401.49     24.15 o 
   5   8   2      269.41      273.06     25.28 o 
   6   8   2       72.93       75.95     40.23 o 
   7   8   2       31.36       50.74     21.72 o 
   8   8   2      120.48      118.47     35.83 o 
  -8   9   2        0.00      -11.05     33.20 o 
  -7   9   2      204.76      199.60     82.80 o 
  -6   9   2        1.23       23.49     31.81 o 
  -5   9   2       63.51       64.44     21.23 o 
  -4   9   2       11.95       17.57     14.86 o 
  -3   9   2      441.81      370.07     24.68 o 
  -2   9   2        0.92        0.48     13.13 o 
  -1   9   2      795.97      756.78     72.51 o 
   0   9   2        3.31       -4.60     12.02 o 
   1   9   2      126.24      149.77     16.89 o 
   2   9   2       28.59       16.31     14.13 o 
   3   9   2     1870.15     1953.56    151.78 o 
   4   9   2      106.58      107.52     21.37 o 
   5   9   2       28.31       45.11     20.86 o 
   6   9   2       10.85      -22.13     23.42 o 
   7   9   2        6.52        7.73     24.91 o 
  -7  10   2       30.23       58.26     83.19 o 
  -6  10   2      446.61      589.06     61.41 o 
  -5  10   2      131.28      139.36     25.43 o 
  -4  10   2      284.95      310.74     29.95 o 
  -3  10   2      634.76      605.47     33.25 o 
  -2  10   2       65.28       51.68     19.33 o 
  -1  10   2       14.72       22.51     15.30 o 
   0  10   2     1079.77     1156.89     70.21 o 
   1  10   2       11.36       -2.19     14.47 o 
   2  10   2       27.39       56.96     16.85 o 
   3  10   2        8.16        8.94     19.66 o 
   4  10   2        4.40      -15.74     25.07 o 
   5  10   2      124.43      119.94     25.94 o 
   6  10   2      151.82      197.86     31.21 o 
   7  10   2       39.38       45.67     26.96 o 
  -6  11   2       58.90      117.21     58.14 o 
  -5  11   2        1.29       -4.65     65.93 o 
  -4  11   2      499.89      484.80     37.78 o 
  -3  11   2       10.52      -25.43     17.19 o 
  -2  11   2      551.52      627.24     44.55 o 
  -1  11   2        7.02        2.15     17.45 o 
   0  11   2      196.20      218.97     26.17 o 
   1  11   2        0.43        4.01     16.93 o 
   2  11   2       64.53       79.33     19.85 o 
   3  11   2       15.04       -1.49     31.67 o 
   4  11   2     1667.26     1685.20    101.11 o 
   5  11   2      153.71       98.80     27.46 o 
   6  11   2      169.66      271.03     55.43 o 
  -5  12   2       78.77       91.01     41.23 o 
  -4  12   2        1.20       33.51     35.81 o 
  -3  12   2        9.63      -18.90     19.69 o 
  -2  12   2       11.92        0.53     19.72 o 
  -1  12   2      280.16      281.29     30.50 o 
   0  12   2      119.03      141.82     23.24 o 
   1  12   2       25.59      -11.30     18.73 o 
   2  12   2       34.73       18.99     23.09 o 
   3  12   2       14.44      -13.80     24.26 o 
   4  12   2      230.88      244.26     33.17 o 
   5  12   2       18.81       12.97     32.13 o 
  -4  13   2      199.19      206.15     42.83 o 
  -3  13   2      110.23       84.91     35.87 o 
  -2  13   2      310.55      348.66     53.26 o 
  -1  13   2       88.03       84.80     23.19 o 
   0  13   2       11.78       -5.88     20.29 o 
   1  13   2       25.21       50.71     22.43 o 
   2  13   2        0.30        5.64     26.70 o 
   3  13   2      212.82      250.48     34.53 o 
   4  13   2       30.40       37.91     36.38 o 
  -2  14   2      180.05      171.29     33.47 o 
  -1  14   2       92.36       90.26     25.37 o 
   0  14   2      353.70      384.05     33.85 o 
   1  14   2      136.73      116.97     30.45 o 
   2  14   2       89.17       87.67     42.67 o 
  -9   0   3      140.40      144.36     39.45 o 
  -7   0   3      305.53      290.90     24.89 o 
  -5   0   3     5284.69     5298.63    229.82 o 
  -3   0   3    11469.53    12135.02    515.94 o 
  -1   0   3     4324.30     4591.71    157.52 o 
   1   0   3     2785.03     2903.32    100.47 o 
   3   0   3     2425.72     2312.29     82.34 o 
   5   0   3       21.16       25.56     13.73 o 
   7   0   3     1382.36     1516.24    130.95 o 
   9   0   3        2.65        4.38     28.11 o 
 -10   1   3       96.38      128.00     47.54 o 
  -9   1   3       96.65      128.57     31.09 o 
  -8   1   3        3.54        6.53     19.98 o 
  -7   1   3      373.48      405.17     29.76 o 
  -6   1   3      188.41      212.53     13.25 o 
  -5   1   3       38.27       57.10      9.15 o 
  -4   1   3     1190.34     1184.79     39.21 o 
  -3   1   3     1319.12     1254.42     40.32 o 
  -2   1   3    33757.41    31512.93    833.71 o 
  -1   1   3     4899.88     4919.54    130.45 o 
   0   1   3      154.16      130.38      4.82 o 
   1   1   3      371.93      456.97     13.02 o 
   2   1   3     5196.77     5465.95    145.33 o 
   3   1   3     2339.75     2286.76     63.31 o 
   4   1   3      609.04      485.17     21.34 o 
   5   1   3      912.17      889.16     29.73 o 
   6   1   3      315.40      320.86     23.99 o 
   7   1   3       15.25       30.51     14.93 o 
   8   1   3      188.38      199.04     22.05 o 
   9   1   3      193.22      229.04     25.84 o 
  10   1   3      173.42      162.98     53.64 o 
 -10   2   3        2.26       18.73     45.00 o 
  -9   2   3       48.26       39.76     35.35 o 
  -8   2   3      409.10      415.13     33.14 o 
  -7   2   3       45.97       50.74     13.39 o 
  -6   2   3      276.75      262.24     14.75 o 
  -5   2   3      504.33      482.68     20.01 o 
  -4   2   3     5274.50     5262.04    160.87 o 
  -3   2   3     1800.65     1863.11     58.86 o 
  -2   2   3     3533.10     3922.76    105.70 o 
  -1   2   3      479.04      441.76     12.80 o 
   0   2   3     7770.63     8082.45    194.76 o 
   1   2   3        9.23       10.20      3.38 o 
   2   2   3     7528.49     7111.84    209.72 o 
   3   2   3     2537.83     2757.92     75.93 o 
   4   2   3       51.87       64.60      7.51 o 
   5   2   3      249.52      278.57     17.37 o 
   6   2   3     2976.81     3028.19     96.66 o 
   7   2   3       14.05       44.51     15.67 o 
   8   2   3     1048.91     1095.30     46.95 o 
   9   2   3       32.71       37.24     24.94 o 
  -9   3   3        4.42       20.79     27.26 o 
  -8   3   3      341.51      330.13     28.68 o 
  -7   3   3     1433.72     1420.87     58.94 o 
  -6   3   3      353.47      356.84     18.15 o 
  -5   3   3      485.08      476.25     20.34 o 
  -4   3   3        2.00        4.07      5.70 o 
  -3   3   3    12316.07    12733.01    339.02 o 
  -2   3   3     6738.05     6829.21    182.58 o 
  -1   3   3    15380.33    15432.88    371.16 o 
   0   3   3     4060.68     4184.28    111.32 o 
   1   3   3     2341.42     2558.63     63.80 o 
   2   3   3     1073.27     1092.59     29.28 o 
   3   3   3      964.41      915.60     28.61 o 
   4   3   3      957.98      943.28     30.31 o 
   5   3   3     1122.06     1074.89     35.09 o 
   6   3   3      274.12      276.33     19.12 o 
   7   3   3      250.01      271.21     20.89 o 
   8   3   3       10.00        2.02     19.95 o 
   9   3   3       89.61      124.28     32.05 o 
 -10   4   3       49.72       59.87     36.20 o 
  -9   4   3       55.81      126.48     39.25 o 
  -8   4   3      433.41      448.14     45.05 o 
  -7   4   3      510.68      479.19     28.20 o 
  -6   4   3        3.30       -1.52     13.19 o 
  -5   4   3     1078.14     1076.31     38.52 o 
  -4   4   3     7590.59     7849.95    210.63 o 
  -3   4   3     4780.87     5148.90    138.95 o 
  -2   4   3       37.72       44.26     10.19 o 
  -1   4   3        8.91       10.90      3.83 o 
   0   4   3       86.03       87.75      8.94 o 
   1   4   3    10473.66    10425.22    252.19 o 
   2   4   3     3119.98     3317.18     82.98 o 
   3   4   3     7349.06     7421.10    181.14 o 
   4   4   3      725.22      723.36     30.40 o 
   5   4   3     1506.84     1520.74     46.89 o 
   6   4   3      997.95      959.46     38.82 o 
   7   4   3      248.06      270.46     25.17 o 
   8   4   3      297.05      274.11     28.33 o 
   9   4   3        5.98        3.30     24.34 o 
  -9   5   3      128.02      163.93     43.07 o 
  -8   5   3      585.29      568.64     43.64 o 
  -7   5   3        1.18        0.02     18.30 o 
  -6   5   3       85.13       99.48     15.58 o 
  -5   5   3      349.12      370.82     19.22 o 
  -4   5   3       13.83       39.59     12.98 o 
  -3   5   3     1100.16     1109.19     39.39 o 
  -2   5   3      752.66      542.37     22.95 o 
  -1   5   3       10.32       33.39      5.04 o 
   0   5   3      517.23      496.30     16.39 o 
   1   5   3      179.62      193.95      8.66 o 
   2   5   3      444.66      469.93     16.59 o 
   3   5   3      387.79      362.36     18.33 o 
   4   5   3     1563.12     1448.92     44.33 o 
   5   5   3     1396.45     1354.92     48.86 o 
   6   5   3      265.75      308.41     21.07 o 
   7   5   3       29.02       59.11     19.69 o 
   8   5   3      156.07      185.15     26.77 o 
   9   5   3      654.52      602.02     42.12 o 
  -9   6   3        0.60      -12.70     34.57 o 
  -8   6   3        0.87        1.19     22.94 o 
  -7   6   3      442.47      461.04     40.05 o 
  -6   6   3      487.68      533.78     31.23 o 
  -5   6   3      656.98      677.21     29.27 o 
  -4   6   3     1144.62     1127.05     41.92 o 
  -3   6   3      444.37      412.58     21.74 o 
  -2   6   3     1734.85     1784.62     60.98 o 
  -1   6   3      399.35      455.61     16.12 o 
   0   6   3      402.78      358.04     13.93 o 
   1   6   3     1940.25     1946.71     51.52 o 
   2   6   3     5371.23     5126.98    127.33 o 
   3   6   3      355.65      341.40     16.33 o 
   4   6   3       25.33       20.15     11.08 o 
   5   6   3      321.88      372.82     33.74 o 
   6   6   3      107.54      122.32     16.90 o 
   7   6   3       12.69       12.89     19.23 o 
   8   6   3       28.55       50.35     24.05 o 
   9   6   3       26.66       23.43     42.74 o 
  -9   7   3        2.28      -26.07     36.64 o 
  -8   7   3       29.58       18.58     35.29 o 
  -7   7   3       45.00      124.50     90.91 o 
  -6   7   3        4.61       12.77     20.51 o 
  -5   7   3       31.52       45.20     12.52 o 
  -4   7   3        0.65       16.00     13.76 o 
  -3   7   3     2560.17     2397.47     80.26 o 
  -2   7   3     1267.90     1309.31     48.39 o 
  -1   7   3      376.48      349.93     24.36 o 
   0   7   3      459.76      500.68     31.26 o 
   1   7   3      240.24      225.07     12.16 o 
   2   7   3      349.43      348.89     26.17 o 
   3   7   3      722.48      751.67     31.79 o 
   4   7   3     1198.07     1207.94     45.87 o 
   5   7   3      147.54      186.24     18.33 o 
   6   7   3       62.47       60.41     16.99 o 
   7   7   3        6.10      -17.29     19.84 o 
   8   7   3        2.33      -14.26     28.96 o 
  -8   8   3        0.02      -17.39     34.96 o 
  -7   8   3       79.90       79.47     29.58 o 
  -6   8   3       27.80       28.47     47.31 o 
  -5   8   3       10.60       15.11     17.33 o 
  -4   8   3      222.08      241.61     28.27 o 
  -3   8   3        4.90       -3.94     11.63 o 
  -2   8   3       11.18       16.29      9.87 o 
  -1   8   3      640.76      676.99     29.31 o 
   0   8   3     1410.22     1553.02     68.09 o 
   1   8   3     2079.58     2098.48     62.50 o 
   2   8   3     1912.22     1952.97     59.68 o 
   3   8   3      114.78      114.81     15.94 o 
   4   8   3       74.57       83.87     15.64 o 
   5   8   3      763.07      729.24     38.52 o 
   6   8   3      100.46      108.71     19.16 o 
   7   8   3      426.73      476.01     36.07 o 
   8   8   3      158.09      175.48     38.02 o 
  -8   9   3      297.40      433.41     52.47 o 
  -7   9   3        3.01      -15.31     30.34 o 
  -6   9   3      249.19      174.88     51.46 o 
  -5   9   3      124.62      125.33     31.15 o 
  -4   9   3      203.61      216.42     24.28 o 
  -3   9   3       40.90       61.97     15.93 o 
  -2   9   3     2722.78     2811.96     83.94 o 
  -1   9   3        0.78       10.98     10.23 o 
   0   9   3     1932.50     1988.57     70.26 o 
   1   9   3       36.28       39.01     13.91 o 
   2   9   3     2046.08     2072.13     73.24 o 
   3   9   3      324.19      346.14     23.91 o 
   4   9   3      333.96      363.49     34.16 o 
   5   9   3        6.58       14.03     18.67 o 
   6   9   3      228.50      245.94     29.04 o 
   7   9   3        5.12        4.39     24.58 o 
  -7  10   3       13.57       -0.99     32.59 o 
  -6  10   3      191.75      118.84     37.31 o 
  -5  10   3        9.45       19.73     32.03 o 
  -4  10   3       54.99       48.49     23.01 o 
  -3  10   3      231.84      238.01     20.59 o 
  -2  10   3      422.83      420.26     27.58 o 
  -1  10   3     1089.36     1121.82     47.50 o 
   0  10   3       18.02       39.95     15.23 o 
   1  10   3      250.74      280.87     22.82 o 
   2  10   3     2335.94     2251.23     86.05 o 
   3  10   3       10.11       16.92     19.76 o 
   4  10   3      108.32      177.52     32.56 o 
   5  10   3      100.59       87.88     24.88 o 
   6  10   3       62.04       46.30     25.95 o 
   7  10   3      299.76      329.17     41.94 o 
  -6  11   3       70.36       40.76     77.26 o 
  -5  11   3       28.52       44.80     34.75 o 
  -4  11   3       11.47        1.08     23.45 o 
  -3  11   3       29.57       49.99     20.27 o 
  -2  11   3      117.09      146.38     22.19 o 
  -1  11   3       91.19       97.98     20.04 o 
   0  11   3       10.88       13.87     16.78 o 
   1  11   3        0.29       18.71     16.90 o 
   2  11   3        9.17        5.85     20.42 o 
   3  11   3     1288.95     1063.60     69.28 o 
   4  11   3       98.26       59.91     24.90 o 
   5  11   3       10.77      -16.48     25.28 o 
   6  11   3       30.17       26.26     35.00 o 
  -5  12   3       11.43        0.81     35.66 o 
  -4  12   3      565.00      567.54     58.67 o 
  -3  12   3       75.81       46.20     26.89 o 
  -2  12   3      356.95      366.42     31.48 o 
  -1  12   3       11.50       -1.98     18.81 o 
   0  12   3      182.11      183.48     26.39 o 
   1  12   3      154.89      137.74     23.10 o 
   2  12   3      164.76      158.69     28.50 o 
   3  12   3       53.08       32.68     37.43 o 
   4  12   3       16.89       25.77     27.48 o 
   5  12   3        2.21        8.67     28.09 o 
  -4  13   3       16.95       35.92     37.37 o 
  -3  13   3        8.33       21.94     26.35 o 
  -2  13   3      131.55      123.83     29.50 o 
  -1  13   3      234.89      197.33     27.09 o 
   0  13   3        7.97       10.67     21.42 o 
   1  13   3      112.62       92.64     24.90 o 
   2  13   3       16.79       -0.57     25.74 o 
   3  13   3      278.06      267.01     36.25 o 
   4  13   3       43.98       53.72     39.70 o 
  -2  14   3        1.48       20.25     30.48 o 
  -1  14   3        0.54        1.03     26.43 o 
   0  14   3       17.19        5.76     23.89 o 
   1  14   3       91.18      104.81     32.03 o 
   2  14   3        6.28      -56.43     37.62 o 
  -8   0   4       10.31        7.86     25.53 o 
  -6   0   4     1439.16     1411.60     96.58 o 
  -4   0   4     4996.80     4961.51    292.60 o 
  -2   0   4     2318.76     2495.59     87.40 o 
   0   0   4    15884.38    16734.91    568.43 o 
   2   0   4    18278.48    19033.81    647.53 o 
   4   0   4     9870.02    10527.36    361.52 o 
   6   0   4      288.24      317.76     29.21 o 
   8   0   4      954.92     1034.28     72.52 o 
  -9   1   4       52.11       96.41     37.22 o 
  -8   1   4      134.52      173.31     34.47 o 
  -7   1   4      800.52      808.58     38.73 o 
  -6   1   4      438.08      426.96     19.60 o 
  -5   1   4     1473.34     1504.65     49.75 o 
  -4   1   4      212.38      232.61     11.54 o 
  -3   1   4      357.84      414.45     14.21 o 
  -2   1   4       71.56       59.80      3.90 o 
  -1   1   4     2000.02     1716.03     47.11 o 
   0   1   4     7116.04     7354.31    195.94 o 
   1   1   4     7031.29     7335.31    194.02 o 
   2   1   4      336.30      376.06     13.03 o 
   3   1   4     2500.72     2462.56     76.10 o 
   4   1   4     4527.14     4432.25    120.61 o 
   5   1   4      628.93      620.66     47.76 o 
   6   1   4      519.80      491.64     25.55 o 
   7   1   4      164.80      167.00     19.23 o 
   8   1   4        2.54       -7.16     17.60 o 
   9   1   4      255.70      249.04     28.03 o 
 -10   2   4      130.74      177.14     49.47 o 
  -8   2   4       22.20       36.26     21.57 o 
  -7   2   4       11.06        9.72     10.81 o 
  -6   2   4      798.60      823.96     51.63 o 
  -5   2   4     1111.39     1049.90     36.52 o 
  -4   2   4      102.45      101.72      7.50 o 
  -3   2   4     2327.22     2241.95     62.07 o 
  -2   2   4     2672.58     2787.90     69.15 o 
  -1   2   4       38.05       31.39      3.13 o 
   0   2   4       91.15      118.33      5.56 o 
   1   2   4      447.32      373.54     11.90 o 
   2   2   4     5323.85     5396.10    131.97 o 
   3   2   4     1274.40     1223.81     36.59 o 
   4   2   4      153.50      148.56     11.20 o 
   5   2   4        2.32        1.65      7.48 o 
   6   2   4       27.76       23.43     12.97 o 
   7   2   4     2346.29     2414.68     82.19 o 
   8   2   4      113.98      144.91     21.71 o 
   9   2   4       82.47      127.59     28.46 o 
  -9   3   4       19.85       19.34     29.22 o 
  -8   3   4      481.64      509.84     37.82 o 
  -7   3   4      384.31      425.79     25.43 o 
  -6   3   4      151.08      160.51     12.80 o 
  -5   3   4      246.50      243.71     15.42 o 
  -4   3   4      234.97      211.08     11.35 o 
  -3   3   4     1195.40     1290.73     37.73 o 
  -2   3   4     9881.72     9711.66    234.88 o 
  -1   3   4     1074.45     1029.73     27.69 o 
   0   3   4     9877.25    10502.21    276.81 o 
   1   3   4      190.65      192.69     11.94 o 
   2   3   4     7583.74     8481.11    206.09 o 
   3   3   4      482.12      433.73     20.96 o 
   4   3   4     5172.31     4870.52    132.30 o 
   5   3   4     1590.42     1531.71     47.24 o 
   6   3   4     1464.42     1375.79     50.26 o 
   7   3   4      833.43      872.43     45.30 o 
   8   3   4       32.62       35.09     21.68 o 
   9   3   4      176.41      146.27     29.53 o 
 -10   4   4       20.79       49.17     32.61 o 
  -9   4   4      166.27      145.92     40.23 o 
  -8   4   4        6.26       18.42     19.40 o 
  -7   4   4      175.61      191.24     25.24 o 
  -6   4   4       42.94       48.70     10.25 o 
  -5   4   4      260.63      233.16     16.90 o 
  -4   4   4    11839.79    11972.71    319.55 o 
  -3   4   4       62.09       51.15      6.77 o 
  -2   4   4       41.96       31.25      4.56 o 
  -1   4   4      298.89      328.81     14.40 o 
   0   4   4     2006.32     2117.97     54.05 o 
   1   4   4     1152.88     1353.25     36.05 o 
   2   4   4     1449.32     1325.96     35.80 o 
   3   4   4      685.55      768.00     23.20 o 
   4   4   4      224.83      218.53     14.28 o 
   5   4   4       84.99       81.25     11.07 o 
   6   4   4      364.00      403.30     23.67 o 
   7   4   4        7.28       11.41     17.82 o 
   8   4   4      985.83      967.79     63.54 o 
   9   4   4        1.49      -33.48     24.95 o 
  -9   5   4        9.44       72.23     37.96 o 
  -8   5   4      347.23      340.64     34.83 o 
  -7   5   4       33.60       23.22     17.96 o 
  -6   5   4      411.11      369.78     20.01 o 
  -5   5   4      658.73      669.04     31.76 o 
  -4   5   4      800.03      787.00     30.76 o 
  -3   5   4      978.00      967.25     31.56 o 
  -2   5   4     1230.53     1424.29     41.13 o 
  -1   5   4     8368.78     8334.54    202.71 o 
   0   5   4      177.64      179.21      9.05 o 
   1   5   4      118.74      125.36      8.16 o 
   2   5   4       56.81       64.00      7.28 o 
   3   5   4     5028.22     5081.90    138.18 o 
   4   5   4        3.93       10.36      9.55 o 
   5   5   4     1064.24     1034.98     40.40 o 
   6   5   4       12.44       17.97     13.10 o 
   7   5   4      110.32      101.44     21.19 o 
   8   5   4      112.96      153.35     26.89 o 
   9   5   4       50.34       69.14     31.59 o 
  -9   6   4        7.73       34.56     27.16 o 
  -8   6   4       69.79      130.12     29.13 o 
  -7   6   4       72.02       83.59     25.74 o 
  -6   6   4     1339.88     1231.48     69.59 o 
  -5   6   4     1543.49     1479.80     52.85 o 
  -4   6   4      495.28      495.14     23.85 o 
  -3   6   4      717.67      637.25     27.71 o 
  -2   6   4      139.88      146.67     11.03 o 
  -1   6   4      149.86      145.18      9.05 o 
   0   6   4      984.86     1082.02     31.36 o 
   1   6   4     3418.67     3474.88     87.96 o 
   2   6   4     1288.37     1277.15     48.98 o 
   3   6   4     4524.19     4207.78    116.14 o 
   4   6   4      240.75      250.96     18.18 o 
   5   6   4       98.07      105.52     15.64 o 
   6   6   4        1.37        2.26     14.22 o 
   7   6   4      655.98      645.89     39.74 o 
   8   6   4       22.87       53.83     25.30 o 
  -9   7   4        0.98      -43.74     32.00 o 
  -8   7   4      102.14      119.99     30.81 o 
  -7   7   4       23.23       23.41     24.26 o 
  -6   7   4       79.81       99.50     25.48 o 
  -5   7   4      156.70      145.38     19.89 o 
  -4   7   4      117.82      119.45     21.65 o 
  -3   7   4       28.21       15.71     10.95 o 
  -2   7   4      818.15      842.14     30.38 o 
  -1   7   4      507.08      486.90     33.21 o 
   0   7   4      974.71      996.22     30.05 o 
   1   7   4      392.61      400.45     16.37 o 
   2   7   4      554.05      509.92     21.48 o 
   3   7   4      261.49      238.05     18.51 o 
   4   7   4      985.26     1015.51     40.61 o 
   5   7   4       78.79       60.43     15.52 o 
   6   7   4      207.19      235.40     21.98 o 
   7   7   4       56.55       89.69     24.51 o 
   8   7   4       12.57      -17.07     25.24 o 
  -8   8   4      291.75      330.19     45.30 o 
  -7   8   4        6.26        6.71     27.34 o 
  -6   8   4        4.90       23.92     25.32 o 
  -5   8   4      136.27      126.67     20.71 o 
  -4   8   4      261.17      240.61     19.95 o 
  -3   8   4     1042.44      977.83     36.06 o 
  -2   8   4      177.85      167.08     14.24 o 
  -1   8   4       10.16       -1.77     11.75 o 
   0   8   4       59.66       67.80     11.02 o 
   1   8   4     1654.89     1703.76     52.79 o 
   2   8   4      169.74      187.75     19.12 o 
   3   8   4      198.65      205.76     18.54 o 
   4   8   4        4.82       -7.41     13.37 o 
   5   8   4       41.57       41.67     16.35 o 
   6   8   4      326.38      332.11     26.37 o 
   7   8   4      173.89      224.18     29.66 o 
   8   8   4        2.28       51.07     42.36 o 
  -8   9   4       17.27       -3.00     33.02 o 
  -7   9   4       84.42      104.90     35.46 o 
  -6   9   4        9.92      -17.34     27.00 o 
  -5   9   4       12.08       21.14     20.17 o 
  -4   9   4       92.58      115.90     22.81 o 
  -3   9   4     1587.16     1618.73     53.66 o 
  -2   9   4        1.06        6.49     11.78 o 
  -1   9   4     2095.92     2114.57     85.09 o 
   0   9   4       31.00       12.87     12.91 o 
   1   9   4      385.61      402.92     36.50 o 
   2   9   4      351.96      348.56     20.25 o 
   3   9   4     1831.01     1846.87     66.06 o 
   4   9   4        0.91       22.68     16.21 o 
   5   9   4      984.63     1032.62     61.19 o 
   6   9   4       26.56        2.42     19.03 o 
   7   9   4       48.06       80.93     33.57 o 
  -7  10   4        1.32      -20.35     32.56 o 
  -6  10   4       24.47       19.48     32.18 o 
  -5  10   4      222.35      272.78     44.87 o 
  -4  10   4        4.29       -8.93     17.36 o 
  -3  10   4      819.56      720.07     70.17 o 
  -2  10   4       64.26       73.24     19.53 o 
  -1  10   4      143.18      168.81     27.86 o 
   0  10   4       24.34       15.73     14.79 o 
   1  10   4      996.15      983.78     48.94 o 
   2  10   4     1376.49     1353.29     62.37 o 
   3  10   4        3.49       10.27     19.66 o 
   4  10   4       93.29       62.70     19.35 o 
   5  10   4        2.31       24.47     22.91 o 
   6  10   4       13.88       31.29     25.48 o 
  -6  11   4      136.85      111.02     40.13 o 
  -5  11   4      291.01      251.73     33.08 o 
  -4  11   4      243.28      222.50     25.82 o 
  -3  11   4      357.36      382.77     62.91 o 
  -2  11   4       37.45       53.72     31.36 o 
  -1  11   4        0.24        6.56     24.99 o 
   0  11   4       32.12       38.97     17.79 o 
   1  11   4      425.39      397.67     28.46 o 
   2  11   4        0.64       -7.48     22.89 o 
   3  11   4      266.66      322.73     41.75 o 
   4  11   4      123.01      122.53     30.89 o 
   5  11   4      103.40      107.46     28.05 o 
   6  11   4       43.23       82.27     30.29 o 
  -5  12   4       85.45       65.37     62.04 o 
  -4  12   4      190.49      177.53     42.40 o 
  -3  12   4        9.31       24.42     26.26 o 
  -2  12   4       83.74       57.34     26.10 o 
  -1  12   4      241.85      203.20     30.08 o 
   0  12   4      108.95      130.84     29.67 o 
   1  12   4      715.96      747.27     39.95 o 
   2  12   4       69.88       80.79     27.23 o 
   3  12   4      190.94      216.50     52.52 o 
   4  12   4       59.11       34.65     29.83 o 
   5  12   4      131.05      116.12     31.37 o 
  -4  13   4      109.03       92.02     40.89 o 
  -3  13   4       48.25       34.06     29.37 o 
  -2  13   4       12.21      -42.50     28.34 o 
  -1  13   4       30.35       57.83     26.62 o 
   0  13   4       72.69       68.14     38.08 o 
   1  13   4       62.17       74.10     27.65 o 
   2  13   4        0.10        0.17     26.03 o 
   3  13   4       27.90       34.23     29.59 o 
  -2  14   4       53.81       68.09     32.12 o 
  -1  14   4       20.87       -9.94     25.68 o 
   0  14   4        3.19       -4.13     50.43 o 
  -7   0   5       31.98       31.97     15.17 o 
  -5   0   5       27.41       21.12      9.06 o 
  -3   0   5     2855.64     2773.20    104.84 o 
  -1   0   5     2927.42     2820.37    116.70 o 
   1   0   5    16009.28    16282.44    553.31 o 
   3   0   5     1920.44     1821.68     66.52 o 
   5   0   5       30.01       10.57     15.25 o 
   7   0   5     1143.16     1171.15     67.67 o 
   9   0   5      206.57      342.22     44.64 o 
  -8   1   5      435.45      389.33     44.97 o 
  -7   1   5       28.29       46.87     10.91 o 
  -6   1   5     1783.05     1761.75     58.65 o 
  -5   1   5      737.17      759.08     28.11 o 
  -4   1   5        1.33        7.39      5.05 o 
  -3   1   5      669.58      692.00     19.85 o 
  -2   1   5     2458.40     2397.19     65.82 o 
  -1   1   5      383.97      326.47     12.53 o 
   0   1   5     7409.76     7572.05    183.19 o 
   1   1   5      166.32      147.84      8.85 o 
   2   1   5      974.13     1093.16     29.46 o 
   3   1   5      257.99      264.07     10.27 o 
   4   1   5      844.54      804.77     26.86 o 
   5   1   5     1613.59     1567.86     54.71 o 
   6   1   5     1887.88     1708.65     60.36 o 
   7   1   5      234.25      276.93     22.96 o 
   8   1   5        3.91        8.82     18.33 o 
   9   1   5       88.20      173.96     26.66 o 
  -8   2   5       59.42       71.12     19.94 o 
  -7   2   5        6.95       11.27     10.00 o 
  -6   2   5      543.16      524.07     27.63 o 
  -5   2   5      190.19      211.93     13.86 o 
  -4   2   5     6838.39     6949.96    186.95 o 
  -3   2   5      231.87      267.66     11.59 o 
  -2   2   5     6582.78     6465.02    172.15 o 
  -1   2   5     3968.71     4165.81    111.88 o 
   0   2   5      976.60      928.64     27.25 o 
   1   2   5     7482.10     8382.61    203.18 o 
   2   2   5     6425.81     6453.67    157.50 o 
   3   2   5       57.54       71.56      7.75 o 
   4   2   5     1566.77     1392.18     42.46 o 
   5   2   5       24.88       14.51     10.53 o 
   6   2   5        6.68        7.50     13.15 o 
   7   2   5       16.73       13.75     15.47 o 
   8   2   5       49.35       62.10     20.06 o 
   9   2   5       66.12       78.99     28.43 o 
  -9   3   5       38.05       57.53     31.39 o 
  -8   3   5       19.64       34.08     19.54 o 
  -7   3   5      102.98       94.92     15.25 o 
  -6   3   5      246.83      265.53     15.66 o 
  -5   3   5       10.43        4.64      6.57 o 
  -4   3   5     8052.69     8400.88    225.59 o 
  -3   3   5     1156.01     1182.80     31.97 o 
  -2   3   5     1122.64     1140.40     30.57 o 
  -1   3   5     2335.67     2147.10     58.85 o 
   0   3   5       96.52      121.63      6.63 o 
   1   3   5     4119.71     4413.62    108.72 o 
   2   3   5     1494.78     1697.99     44.40 o 
   3   3   5     2465.47     2498.06     70.56 o 
   4   3   5      836.64      845.48     29.15 o 
   5   3   5     3746.53     3433.99     96.83 o 
   6   3   5      876.75      959.68     46.25 o 
   7   3   5        8.11       10.73     16.30 o 
   8   3   5       46.73       32.65     22.74 o 
   9   3   5       77.62      139.18     34.84 o 
 -10   4   5        0.46       19.07     30.99 o 
  -9   4   5      243.10      214.12     42.16 o 
  -8   4   5       47.40       41.62     20.83 o 
  -7   4   5       27.30       25.14     17.60 o 
  -6   4   5       15.96        1.98     11.52 o 
  -5   4   5     1181.23     1231.27     43.54 o 
  -4   4   5     3762.45     3806.99    116.48 o 
  -3   4   5      681.18      619.35     21.05 o 
  -2   4   5     2021.32     2110.34     59.02 o 
  -1   4   5      573.13      594.27     21.71 o 
   0   4   5       28.70       37.56      5.24 o 
   1   4   5     8468.81     8800.09    213.90 o 
   2   4   5      348.36      349.44     14.57 o 
   3   4   5     3607.33     3292.00     91.68 o 
   4   4   5      547.99      548.98     22.02 o 
   5   4   5        1.87       28.29      9.66 o 
   6   4   5      105.13       69.34     15.06 o 
   7   4   5     1354.09     1344.65     60.88 o 
   8   4   5        0.79       39.28     23.27 o 
   9   4   5       16.11       26.35     26.25 o 
  -9   5   5       18.78       42.25     26.24 o 
  -8   5   5       76.54      120.17     25.65 o 
  -7   5   5      320.49      362.79     33.73 o 
  -6   5   5      258.37      261.89     21.62 o 
  -5   5   5      275.67      255.38     24.44 o 
  -4   5   5       19.99       28.45      8.61 o 
  -3   5   5      848.17      889.65     26.46 o 
  -2   5   5     1824.58     1804.21     47.59 o 
  -1   5   5     1600.42     1732.67     45.80 o 
   0   5   5     9146.52     9729.87    236.62 o 
   1   5   5     1788.88     1793.71     47.57 o 
   2   5   5      645.85      659.91     21.47 o 
   3   5   5        9.39       11.95      8.00 o 
   4   5   5     1146.28     1041.16     35.07 o 
   5   5   5       16.57       21.19     12.13 o 
   6   5   5      755.58      692.31     38.06 o 
   7   5   5        6.75       21.63     20.38 o 
   8   5   5       16.51      -25.96     22.34 o 
  -9   6   5        9.46       14.59     27.20 o 
  -8   6   5        2.38        1.25     22.83 o 
  -7   6   5       71.50       69.89     23.13 o 
  -6   6   5      929.44      801.71     41.47 o 
  -5   6   5       14.67       26.10     13.79 o 
  -4   6   5      623.12      623.81     34.15 o 
  -3   6   5       17.56       27.59      9.45 o 
  -2   6   5      920.50      979.72     39.53 o 
  -1   6   5      663.63      684.78     22.01 o 
   0   6   5     3082.30     3359.19     88.18 o 
   1   6   5      895.00      886.50     27.04 o 
   2   6   5     2061.56     1942.61     52.20 o 
   3   6   5      318.83      285.48     16.08 o 
   4   6   5      127.86      132.65     15.41 o 
   5   6   5      281.83      231.02     19.27 o 
   6   6   5      354.53      410.76     30.30 o 
   7   6   5      262.41      273.58     29.62 o 
   8   6   5      399.76      479.72     43.21 o 
  -9   7   5       33.89       56.29     32.11 o 
  -8   7   5       55.84       82.16     29.49 o 
  -7   7   5      638.10      664.26     52.11 o 
  -6   7   5       50.31       45.37     23.36 o 
  -5   7   5     1020.56      955.24     47.79 o 
  -4   7   5       65.77       61.87     14.55 o 
  -3   7   5      218.44      225.75     15.43 o 
  -2   7   5       97.06      104.79     11.86 o 
  -1   7   5     2290.07     2244.71     73.20 o 
   0   7   5      434.15      443.48     17.30 o 
   1   7   5     2053.53     2119.28     60.48 o 
   2   7   5      252.05      247.64     13.90 o 
   3   7   5       84.92      112.01     14.37 o 
   4   7   5      168.42      165.22     17.37 o 
   5   7   5      385.81      464.26     29.02 o 
   6   7   5       38.88       56.45     18.31 o 
   7   7   5      130.09      160.15     27.49 o 
   8   7   5        2.86       12.38     25.98 o 
  -8   8   5        2.73       23.98     30.94 o 
  -7   8   5        7.95      -19.17     28.26 o 
  -6   8   5      167.12      167.01     47.85 o 
  -5   8   5       51.23       88.89     24.07 o 
  -4   8   5      348.83      340.31     24.32 o 
  -3   8   5     2654.20     2403.56    102.31 o 
  -2   8   5       90.50       99.01     13.00 o 
  -1   8   5      400.95      415.71     20.45 o 
   0   8   5       78.40       90.01     12.09 o 
   1   8   5     1351.30     1387.42     44.89 o 
   2   8   5     2600.21     2593.50     85.46 o 
   3   8   5     1610.78     1615.99     58.13 o 
   4   8   5       10.46       17.02     15.18 o 
   5   8   5      405.49      385.19     25.87 o 
   6   8   5      200.44      189.10     22.72 o 
   7   8   5        2.20        0.97     25.42 o 
  -8   9   5        4.57       46.44     36.71 o 
  -7   9   5        9.37       18.54     31.98 o 
  -6   9   5        5.59       -2.77     28.16 o 
  -5   9   5       32.21       15.30     17.37 o 
  -4   9   5        0.05       -0.46     15.85 o 
  -3   9   5      100.65       98.87     17.87 o 
  -2   9   5      770.17      709.80     34.17 o 
  -1   9   5        0.21       -6.67     10.87 o 
   0   9   5      672.61      709.88     35.95 o 
   1   9   5      871.14      856.82     37.97 o 
   2   9   5     1387.90     1413.59     52.66 o 
   3   9   5        3.22        2.96     15.02 o 
   4   9   5      475.98      458.53     28.20 o 
   5   9   5        0.57        3.87     17.28 o 
   6   9   5      262.47      283.29     32.79 o 
   7   9   5       19.97       21.64     26.44 o 
  -7  10   5        1.04      -18.67     83.25 o 
  -6  10   5       86.00      111.64     29.08 o 
  -5  10   5      166.02      134.05     23.47 o 
  -4  10   5        9.13      -14.82     16.97 o 
  -3  10   5      583.04      642.28     34.91 o 
  -2  10   5        3.40       -8.90     18.39 o 
  -1  10   5      396.82      382.78     26.28 o 
   0  10   5      465.14      469.10     31.59 o 
   1  10   5     1461.08     1446.48     56.03 o 
   2  10   5     1902.30     1830.68     78.16 o 
   3  10   5      207.53      343.55     60.27 o 
   4  10   5        2.64       -3.79     17.43 o 
   5  10   5       89.03       70.79     21.78 o 
   6  10   5      173.20      173.85     26.34 o 
  -6  11   5       26.79       12.46     35.57 o 
  -5  11   5      405.76      437.15     40.14 o 
  -4  11   5       15.19       10.13     20.50 o 
  -3  11   5      395.26      380.33     36.90 o 
  -2  11   5        4.50       10.63     22.09 o 
  -1  11   5      568.71      693.43     43.95 o 
   0  11   5      750.67      701.00     36.60 o 
   1  11   5      144.78      170.91     22.04 o 
   2  11   5      473.42      454.56     35.64 o 
   3  11   5      477.37      446.51     36.03 o 
   4  11   5        3.85      -22.91     24.48 o 
   5  11   5      114.11      113.33     30.35 o 
  -5  12   5        4.01      -39.09     61.39 o 
  -4  12   5        1.96      -48.06     38.08 o 
  -3  12   5        8.80      -36.03     24.02 o 
  -2  12   5       68.50       60.16     45.84 o 
  -1  12   5        5.24       16.49     24.07 o 
   0  12   5       54.60       40.22     22.81 o 
   1  12   5      266.56      312.23     33.44 o 
   2  12   5      109.00      104.67     27.88 o 
   3  12   5       11.37        6.58     25.44 o 
   4  12   5       16.63       -1.61     30.01 o 
  -4  13   5        4.28       -2.64     41.35 o 
  -3  13   5       11.76       -0.02     27.13 o 
  -2  13   5       38.37       85.49     29.37 o 
  -1  13   5       20.65       35.21     25.18 o 
   0  13   5       48.04       52.62     38.40 o 
   1  13   5      218.52      176.07     50.90 o 
   2  13   5       10.01       32.63     28.10 o 
   3  13   5        0.53        3.09     29.09 o 
  -1  14   5       57.38       34.52     45.99 o 
  -8   0   6     1097.84     1131.51     87.54 o 
  -6   0   6       92.35      105.99     13.54 o 
  -4   0   6     4161.83     4004.11    140.57 o 
  -2   0   6     1956.09     1839.40     66.07 o 
   0   0   6     3821.65     4260.91    147.65 o 
   2   0   6     2051.26     1980.77     71.95 o 
   4   0   6     1363.27     1299.74     95.43 o 
   6   0   6      941.13      888.73     53.87 o 
   8   0   6      740.57      889.32    116.56 o 
  -8   1   6       44.84       49.20     18.35 o 
  -7   1   6      197.74      215.74     16.26 o 
  -6   1   6     1489.16     1488.98     45.17 o 
  -5   1   6      154.82      162.48     11.07 o 
  -4   1   6      851.99      821.19     23.87 o 
  -3   1   6      828.69      787.70     24.98 o 
  -2   1   6     2234.82     2078.00     57.91 o 
  -1   1   6     4879.57     4731.47    115.48 o 
   0   1   6     7636.64     7891.00    191.28 o 
   1   1   6     4475.08     4855.22    119.01 o 
   2   1   6      153.67      150.12      7.68 o 
   3   1   6      783.33      857.98     24.95 o 
   4   1   6       70.39       70.67     11.31 o 
   5   1   6     6162.09     5837.62    204.56 o 
   6   1   6      557.87      511.96     27.75 o 
   7   1   6      360.01      366.27     26.37 o 
   8   1   6       51.73       43.53     20.29 o 
   9   1   6        3.67       23.14     22.95 o 
  -8   2   6       34.11       53.94     19.20 o 
  -7   2   6        7.40       11.37     13.16 o 
  -6   2   6      102.01       91.17     16.12 o 
  -5   2   6     2972.93     2909.77     73.99 o 
  -4   2   6       84.36       77.63      6.59 o 
  -3   2   6     3444.47     3364.96     83.81 o 
  -2   2   6      468.91      485.87     17.46 o 
  -1   2   6     1242.67     1150.66     33.94 o 
   0   2   6       96.62      102.32      5.98 o 
   1   2   6     7162.69     7650.34    203.29 o 
   2   2   6     3178.49     3719.02    101.40 o 
   3   2   6     9980.68     9770.94    289.56 o 
   4   2   6      277.84      274.31     19.93 o 
   5   2   6      395.77      352.59     21.25 o 
   6   2   6      311.65      309.06     22.20 o 
   7   2   6     1279.61     1222.53     50.21 o 
   8   2   6       24.72        8.05     19.73 o 
   9   2   6      204.13      310.59     47.55 o 
  -9   3   6       57.22       69.79     32.41 o 
  -8   3   6        7.09       11.81     26.16 o 
  -7   3   6        2.84       11.93     15.23 o 
  -6   3   6     1324.29     1325.22     46.83 o 
  -5   3   6     1432.50     1383.61     42.39 o 
  -4   3   6      420.92      430.93     20.12 o 
  -3   3   6     1573.06     1588.99     41.84 o 
  -2   3   6      102.21       74.68      7.03 o 
  -1   3   6     3894.89     3857.77     95.60 o 
   0   3   6     1264.34     1181.38     31.94 o 
   1   3   6     1939.22     2090.27     53.62 o 
   2   3   6      224.91      202.29     11.23 o 
   3   3   6      643.46      667.66     24.10 o 
   4   3   6      717.47      706.50     26.10 o 
   5   3   6       84.85       96.83     16.72 o 
   6   3   6      455.04      446.37     26.02 o 
   7   3   6      490.24      493.41     30.79 o 
   8   3   6       15.93       19.62     23.77 o 
   9   3   6        5.50      -12.02     42.26 o 
  -9   4   6       17.92       35.73     24.40 o 
  -8   4   6      126.99      137.18     24.91 o 
  -7   4   6      116.16      153.95     22.12 o 
  -6   4   6       40.70       47.15     21.54 o 
  -5   4   6     1114.41     1060.64     46.32 o 
  -4   4   6      282.50      235.63     13.09 o 
  -3   4   6     2093.95     2031.76     52.91 o 
  -2   4   6     2589.41     2564.80     65.39 o 
  -1   4   6       39.57       46.51      5.66 o 
   0   4   6      981.27     1060.28     32.43 o 
   1   4   6     3943.10     4028.63    100.50 o 
   2   4   6     2100.25     1951.69     51.48 o 
   3   4   6      401.28      397.55     17.81 o 
   4   4   6     1186.73     1092.12     36.40 o 
   5   4   6      431.18      438.46     24.02 o 
   6   4   6      550.18      540.12     28.85 o 
   7   4   6      290.80      337.28     42.30 o 
   8   4   6      418.88      516.45     39.84 o 
  -9   5   6        0.73       17.67     25.21 o 
  -8   5   6        1.36       44.35     27.07 o 
  -7   5   6      133.01      140.33     25.19 o 
  -6   5   6      893.89      805.35     40.84 o 
  -5   5   6      530.42      508.06     25.63 o 
  -4   5   6       80.74       83.24     15.04 o 
  -3   5   6      343.81      361.46     16.04 o 
  -2   5   6     2567.31     2607.98     67.13 o 
  -1   5   6     5328.79     5542.06    136.77 o 
   0   5   6      142.65      124.04      8.58 o 
   1   5   6     1319.11     1265.52     35.52 o 
   2   5   6       13.20       11.52      6.61 o 
   3   5   6      111.73      119.65     14.57 o 
   4   5   6      269.92      268.33     16.33 o 
   5   5   6      779.86      799.21     30.68 o 
   6   5   6      281.39      311.88     27.08 o 
   7   5   6      496.91      527.11     55.23 o 
   8   5   6       24.81       24.76     28.19 o 
  -9   6   6      122.12       95.09     31.04 o 
  -8   6   6        4.65      -11.49     24.51 o 
  -7   6   6       51.26       74.31     24.01 o 
  -6   6   6      747.80      746.35     71.58 o 
  -5   6   6      213.28      250.30     19.89 o 
  -4   6   6      160.50      152.81     16.40 o 
  -3   6   6      775.38      759.10     33.10 o 
  -2   6   6      650.99      638.02     39.85 o 
  -1   6   6     2757.62     2744.98     70.78 o 
   0   6   6        4.10       11.24      7.44 o 
   1   6   6       74.76       73.49      8.79 o 
   2   6   6      355.36      368.08     15.89 o 
   3   6   6      485.84      459.64     27.43 o 
   4   6   6        8.23      -13.22     11.72 o 
   5   6   6      268.96      256.32     21.70 o 
   6   6   6        1.91      -25.51     17.01 o 
   7   6   6      137.13      153.05     26.49 o 
   8   6   6       15.25      -12.46     25.15 o 
  -9   7   6       52.18       80.33     61.68 o 
  -8   7   6       51.51       40.44     40.15 o 
  -7   7   6        8.81       17.92     26.07 o 
  -6   7   6      142.05      183.76     23.83 o 
  -5   7   6      235.27      263.50     22.11 o 
  -4   7   6       15.58        0.12     18.96 o 
  -3   7   6      229.56      230.90     19.07 o 
  -2   7   6     1263.81     1157.45     44.91 o 
  -1   7   6      293.52      303.17     17.58 o 
   0   7   6     6013.78     6484.56    161.50 o 
   1   7   6      318.34      335.59     15.62 o 
   2   7   6        9.82       14.61     10.66 o 
   3   7   6        0.47      -12.88     11.56 o 
   4   7   6     1034.03      963.89     39.55 o 
   5   7   6       32.98       44.57     15.76 o 
   6   7   6      854.93      917.71     56.29 o 
   7   7   6       39.59       13.04     24.76 o 
  -8   8   6      217.55      153.16     54.28 o 
  -7   8   6        2.32       11.09     33.32 o 
  -6   8   6      188.87      173.50     22.63 o 
  -5   8   6      465.66      449.91     29.43 o 
  -4   8   6     1046.31     1039.02     45.13 o 
  -3   8   6       26.93       27.62     30.72 o 
  -2   8   6      764.99      761.88     40.67 o 
  -1   8   6        8.35        7.55     10.17 o 
   0   8   6      150.41      169.35     15.90 o 
   1   8   6       20.64       20.29     10.44 o 
   2   8   6     1444.87     1420.93     52.17 o 
   3   8   6      485.10      483.55     26.70 o 
   4   8   6     1119.37     1114.11     45.44 o 
   5   8   6       39.62       32.11     16.45 o 
   6   8   6       20.28       10.49     24.87 o 
   7   8   6       44.39       48.62     27.06 o 
  -8   9   6       61.53       58.27     37.41 o 
  -7   9   6       45.10       21.97     26.18 o 
  -6   9   6       31.84       54.54     25.23 o 
  -5   9   6      872.41      740.64     71.97 o 
  -4   9   6        6.75      -11.07     14.96 o 
  -3   9   6        8.53       14.61     15.18 o 
  -2   9   6        0.96      -10.00     13.90 o 
  -1   9   6      193.56      189.46     19.28 o 
   0   9   6       35.88       50.01     18.70 o 
   1   9   6      655.37      615.25     30.44 o 
   2   9   6       27.33       16.85     18.02 o 
   3   9   6       28.65        5.82     14.51 o 
   4   9   6        4.45      -16.04     15.32 o 
   5   9   6       99.87      110.22     24.01 o 
   6   9   6       45.31       51.90     21.43 o 
   7   9   6       41.49       63.81     37.85 o 
  -7  10   6      128.75      174.60     34.41 o 
  -6  10   6      196.14      234.39     34.20 o 
  -5  10   6       98.92       55.50     27.71 o 
  -4  10   6      565.78      529.72     33.97 o 
  -3  10   6      234.46      246.57     24.38 o 
  -2  10   6        8.22        6.03     17.39 o 
  -1  10   6      114.69      130.91     26.35 o 
   0  10   6       37.24       34.16     22.34 o 
   1  10   6      339.30      368.79     25.87 o 
   2  10   6      209.99      212.77     25.81 o 
   3  10   6      149.95      118.49     24.01 o 
   4  10   6      923.91      957.12     89.16 o 
   5  10   6       12.64        1.73     19.49 o 
   6  10   6      167.74      212.14     28.38 o 
  -6  11   6        1.80       -5.65     45.08 o 
  -5  11   6       26.36      -26.82     25.03 o 
  -4  11   6        4.01      -29.60     20.51 o 
  -3  11   6       50.87      -17.32     25.13 o 
  -2  11   6      395.47      429.75     39.74 o 
  -1  11   6        0.74       10.33     20.64 o 
   0  11   6     2673.97     2566.19    150.25 o 
   1  11   6       62.38       29.95     41.45 o 
   2  11   6      204.47      166.05     27.61 o 
   3  11   6       43.38       77.12     25.29 o 
   4  11   6      247.74      246.47     32.11 o 
   5  11   6        3.94        6.32     40.81 o 
  -5  12   6        3.87        0.49     35.39 o 
  -4  12   6        4.99      -22.32     27.20 o 
  -3  12   6        4.42      -13.35     25.69 o 
  -2  12   6      144.79      148.73     29.24 o 
  -1  12   6      363.91      356.81     35.82 o 
   0  12   6        2.72       24.92     22.67 o 
   1  12   6       29.18       49.61     52.76 o 
   2  12   6       17.02      -23.88     31.18 o 
   3  12   6      253.16      266.44     33.89 o 
   4  12   6       43.19       20.70     29.00 o 
  -4  13   6       86.77      -21.23     56.25 o 
  -3  13   6       36.21       16.88     28.18 o 
  -2  13   6      514.63      441.09     41.80 o 
  -1  13   6      481.37      566.26     72.94 o 
   0  13   6       63.04       46.12     34.49 o 
   1  13   6      115.83      172.28     38.76 o 
   2  13   6       15.26       49.28     35.94 o 
  -9   0   7      209.07      150.90     46.87 o 
  -7   0   7     1248.40     1212.86     64.40 o 
  -5   0   7      511.28      488.14     40.27 o 
  -3   0   7    10276.23     9692.64    401.93 o 
  -1   0   7    19057.29    19160.51    651.88 o 
   1   0   7     1992.04     2104.71     76.14 o 
   3   0   7     3766.15     3822.97    135.76 o 
   5   0   7      534.72      496.33     36.65 o 
   7   0   7       42.28       60.83     34.64 o 
   9   0   7      201.86      303.38     65.19 o 
 -10   1   7        9.30       38.43     52.73 o 
  -9   1   7        5.26      -33.80     36.71 o 
  -8   1   7        3.64        0.94     14.03 o 
  -7   1   7      323.48      317.85     20.29 o 
  -6   1   7       22.15        7.12      8.94 o 
  -5   1   7      183.88      179.70     11.90 o 
  -4   1   7       13.55       21.27      5.32 o 
  -3   1   7      357.39      348.43     18.18 o 
  -2   1   7      101.48      104.65      7.80 o 
  -1   1   7       33.16       23.34      4.44 o 
   0   1   7     3719.50     3789.55     93.65 o 
   1   1   7     7159.72     7828.90    190.49 o 
   2   1   7      293.28      308.18     15.74 o 
   3   1   7      225.89      220.59     16.21 o 
   4   1   7     1614.59     1550.60     53.92 o 
   5   1   7     4910.62     4732.83    180.33 o 
   6   1   7     1042.25     1075.32     44.63 o 
   7   1   7       77.15      103.71     19.83 o 
   8   1   7      130.51      186.13     25.07 o 
   9   1   7        0.12      -17.11     29.21 o 
 -10   2   7        0.59      -24.62     52.12 o 
  -8   2   7      183.58      207.39     22.35 o 
  -7   2   7       43.05       31.62     11.48 o 
  -6   2   7       26.25       25.39      9.28 o 
  -5   2   7       16.48       18.82      8.82 o 
  -4   2   7      451.15      395.10     17.55 o 
  -3   2   7     2024.74     2000.05     57.09 o 
  -2   2   7     2059.69     1909.98     56.93 o 
  -1   2   7     1433.81     1393.80     36.77 o 
   0   2   7     1724.69     2034.01     52.00 o 
   1   2   7      392.71      458.25     15.34 o 
   2   2   7     5706.32     5857.95    144.05 o 
   3   2   7       58.57       64.44      8.65 o 
   4   2   7     2663.39     2446.14     91.86 o 
   5   2   7      186.88      196.47     18.39 o 
   6   2   7       12.65       -2.45     13.85 o 
   7   2   7      241.71      248.82     25.64 o 
   8   2   7      410.91      459.01     34.03 o 
  -9   3   7       43.28       66.47     38.23 o 
  -8   3   7       17.97        7.99     24.65 o 
  -7   3   7      715.36      726.08     32.76 o 
  -6   3   7      227.70      244.34     15.45 o 
  -5   3   7      619.41      616.11     23.84 o 
  -4   3   7     1004.33      967.41     35.38 o 
  -3   3   7       23.56       30.84      6.95 o 
  -2   3   7       53.31       58.70      7.34 o 
  -1   3   7     4657.75     4750.73    128.67 o 
   0   3   7     1161.00     1133.94     31.36 o 
   1   3   7     3934.84     3814.17     95.28 o 
   2   3   7      948.72      902.43     26.73 o 
   3   3   7     1245.58     1246.96     39.35 o 
   4   3   7      350.07      326.00     22.23 o 
   5   3   7      694.83      603.27     41.23 o 
   6   3   7      480.27      528.48     29.58 o 
   7   3   7      761.84      725.34     37.60 o 
   8   3   7       39.05       30.86     24.16 o 
  -9   4   7       24.07       17.58     38.27 o 
  -8   4   7        0.15      -18.17     19.08 o 
  -7   4   7       71.95       82.19     16.99 o 
  -6   4   7      113.21      129.23     15.58 o 
  -5   4   7      173.68      191.86     16.08 o 
  -4   4   7        3.93       23.13      9.95 o 
  -3   4   7     2409.75     2195.66     63.06 o 
  -2   4   7      128.56      148.72     14.16 o 
  -1   4   7      404.92      382.89     14.25 o 
   0   4   7     2852.07     3105.96     78.57 o 
   1   4   7     2097.20     2256.15     64.24 o 
   2   4   7     1870.53     1913.67     50.99 o 
   3   4   7     3624.30     3365.03     94.69 o 
   4   4   7       30.75       43.77     10.50 o 
   5   4   7      504.73      483.38     26.49 o 
   6   4   7      677.22      511.52     33.64 o 
   7   4   7       81.43       77.16     29.85 o 
   8   4   7      158.68      173.43     29.92 o 
  -9   5   7        6.39       27.48     33.90 o 
  -8   5   7        8.83        4.62     21.85 o 
  -7   5   7      157.62      156.72     18.94 o 
  -6   5   7     2552.64     2351.61     79.99 o 
  -5   5   7      208.18      196.65     26.02 o 
  -4   5   7      286.29      262.25     21.48 o 
  -3   5   7       93.39       77.12      9.91 o 
  -2   5   7      340.41      320.29     17.54 o 
  -1   5   7       60.33       69.63      7.55 o 
   0   5   7      316.02      316.27     16.88 o 
   1   5   7      241.52      224.07     11.59 o 
   2   5   7      812.70      767.39     27.61 o 
   3   5   7      458.79      468.38     23.39 o 
   4   5   7      570.21      501.01     25.15 o 
   5   5   7     1241.96     1132.57     45.74 o 
   6   5   7     1407.74     1373.14     61.54 o 
   7   5   7        2.91      -16.09     25.61 o 
   8   5   7        1.93        6.70     27.48 o 
  -9   6   7       15.86      -22.77     23.18 o 
  -8   6   7      432.09      392.35     34.31 o 
  -7   6   7      258.47      245.19     27.98 o 
  -6   6   7        0.30        1.79     13.76 o 
  -5   6   7      847.17      811.04     36.65 o 
  -4   6   7      794.71      709.13     32.39 o 
  -3   6   7     1259.26     1132.46     47.80 o 
  -2   6   7     2161.48     2174.71     73.82 o 
  -1   6   7       45.09       50.18     14.87 o 
   0   6   7       56.44       75.10      8.76 o 
   1   6   7      222.65      212.79     13.90 o 
   2   6   7     1585.69     1542.65     56.96 o 
   3   6   7      491.82      473.54     29.09 o 
   4   6   7     1609.24     1520.20     54.78 o 
   5   6   7      313.57      259.05     20.84 o 
   6   6   7        2.48        9.33     19.46 o 
   7   6   7       33.02       17.85     23.44 o 
  -8   7   7        4.40      -10.57     23.54 o 
  -7   7   7       27.58       40.31     22.95 o 
  -6   7   7      203.10      191.99     34.25 o 
  -5   7   7      495.06      476.63     28.79 o 
  -4   7   7      349.67      330.05     23.32 o 
  -3   7   7       12.73       -3.16     12.58 o 
  -2   7   7      102.26       88.46     15.01 o 
  -1   7   7     2934.71     3051.65    113.64 o 
   0   7   7      584.37      630.23     22.78 o 
   1   7   7      343.96      344.30     16.29 o 
   2   7   7      479.13      436.06     21.10 o 
   3   7   7      175.03      163.64     16.93 o 
   4   7   7       19.83       23.29     14.59 o 
   5   7   7      814.17      821.00     37.86 o 
   6   7   7       30.36       26.43     22.10 o 
   7   7   7      168.37      220.94     33.81 o 
  -8   8   7       39.50       56.73     40.48 o 
  -7   8   7      234.54      197.83     42.28 o 
  -6   8   7       38.33       18.08     18.43 o 
  -5   8   7       31.18       28.06     17.09 o 
  -4   8   7      174.40      146.86     19.47 o 
  -3   8   7        6.33       26.38     14.98 o 
  -2   8   7      621.46      643.74     32.19 o 
  -1   8   7        7.39        5.84     13.12 o 
   0   8   7     1018.10      998.98     41.35 o 
   1   8   7     2211.94     2113.55     63.85 o 
   2   8   7      252.90      274.92     20.37 o 
   3   8   7      115.57      130.17     17.39 o 
   4   8   7      226.50      229.44     21.17 o 
   5   8   7       14.59        8.61     16.52 o 
   6   8   7       65.78       87.41     29.29 o 
   7   8   7       81.98       69.96     28.29 o 
  -7   9   7        0.10      -24.27     25.32 o 
  -6   9   7      306.98      300.96     43.97 o 
  -5   9   7      169.10      129.73     22.52 o 
  -4   9   7      183.11      189.76     22.22 o 
  -3   9   7        4.79      -22.70     15.13 o 
  -2   9   7       32.78       32.12     16.09 o 
  -1   9   7       14.34       13.82     14.26 o 
   0   9   7     3978.53     3874.90    221.12 o 
   1   9   7       85.47       60.95     18.82 o 
   2   9   7     1193.07     1141.15     61.13 o 
   3   9   7       37.76       43.58     17.15 o 
   4   9   7       16.81       46.16     18.09 o 
   5   9   7        3.18       21.44     23.08 o 
   6   9   7       12.38       12.36     24.71 o 
  -7  10   7        2.68      -33.18     52.71 o 
  -6  10   7        4.54      -26.05     26.52 o 
  -5  10   7       77.48       69.63     22.90 o 
  -4  10   7      128.16      148.12     23.79 o 
  -3  10   7       36.44       40.41     18.17 o 
  -2  10   7      412.11      413.68     41.68 o 
  -1  10   7      163.52      210.47     26.81 o 
   0  10   7      144.44      182.14     31.46 o 
   1  10   7       39.24       45.51     26.85 o 
   2  10   7       61.15       32.76     20.72 o 
   3  10   7      147.80      139.99     25.26 o 
   4  10   7      185.94      191.94     24.67 o 
   5  10   7        0.43       23.39     21.27 o 
  -6  11   7       11.91      -40.42     88.49 o 
  -5  11   7        1.65      -18.88     21.82 o 
  -4  11   7       23.77       38.43     22.16 o 
  -3  11   7        0.04      -39.24     31.13 o 
  -2  11   7       14.33       11.51     23.60 o 
  -1  11   7       54.59       76.07     24.20 o 
   0  11   7      289.44      343.85     56.41 o 
   1  11   7       84.02      172.28     41.82 o 
   2  11   7       53.36       68.35     30.99 o 
   3  11   7       45.09       43.70     25.73 o 
   4  11   7       12.09       67.82     26.92 o 
   5  11   7      315.01      382.35     47.16 o 
  -4  12   7      360.05      376.88     51.30 o 
  -3  12   7       94.06      136.44     31.50 o 
  -2  12   7      493.23      545.00     43.89 o 
  -1  12   7      241.54      227.51     31.61 o 
   0  12   7        4.85      -27.14     46.04 o 
   1  12   7        5.18       16.68     32.22 o 
   2  12   7        3.79      -29.01     76.97 o 
   3  12   7      216.62      286.27     44.92 o 
  -3  13   7       18.67      -33.33     32.24 o 
  -2  13   7      111.10       99.77     31.63 o 
  -1  13   7       33.65       40.10     27.50 o 
   0  13   7      162.61      205.15     42.68 o 
   1  13   7       44.07        3.75     35.11 o 
  -8   0   8       25.14       11.10     20.98 o 
  -6   0   8      422.44      451.07     32.79 o 
  -4   0   8     1444.36     1404.71     67.58 o 
  -2   0   8     7267.77     7371.75    297.84 o 
   0   0   8      273.89      313.64     16.78 o 
   2   0   8     7598.74     8112.00    280.60 o 
   4   0   8     9289.56     8971.40    379.74 o 
   6   0   8       51.21       64.59     24.74 o 
   8   0   8      519.55      631.55    140.65 o 
 -10   1   8        1.30       45.31     52.79 o 
  -9   1   8       88.91       50.10     26.34 o 
  -8   1   8      162.95      150.42     18.43 o 
  -7   1   8      299.20      330.50     21.68 o 
  -6   1   8      225.69      258.28     21.09 o 
  -5   1   8     1972.28     1911.21     56.21 o 
  -4   1   8       84.53       75.99      8.30 o 
  -3   1   8       49.30       46.16      6.88 o 
  -2   1   8     1608.90     1633.49     47.61 o 
  -1   1   8     2173.02     2221.74     56.81 o 
   0   1   8     4234.11     4377.16    108.16 o 
   1   1   8      425.18      373.15     13.75 o 
   2   1   8     2177.61     2105.84     55.12 o 
   3   1   8     1602.24     1458.97     47.35 o 
   4   1   8       40.32       29.43     12.29 o 
   5   1   8       16.04        8.49     13.09 o 
   6   1   8      546.44      521.55     30.20 o 
   7   1   8      153.57      123.38     21.42 o 
   8   1   8       85.19       98.59     23.07 o 
 -10   2   8        5.67       93.26     56.76 o 
  -9   2   8       55.92       79.34     28.80 o 
  -8   2   8        0.09        0.69     16.41 o 
  -7   2   8      436.37      445.95     28.74 o 
  -6   2   8       15.79       28.02     11.88 o 
  -5   2   8      220.53      194.36     12.76 o 
  -4   2   8      366.31      336.65     15.32 o 
  -3   2   8      532.20      468.60     18.44 o 
  -2   2   8       69.94       62.93      9.45 o 
  -1   2   8     6313.00     6489.16    158.81 o 
   0   2   8        9.29       31.12      5.50 o 
   1   2   8      215.52      214.57     10.21 o 
   2   2   8      530.37      528.02     20.83 o 
   3   2   8     4349.10     4280.55    118.19 o 
   4   2   8      901.31      822.88     34.59 o 
   5   2   8      263.16      277.03     23.12 o 
   6   2   8       43.76       36.47     16.07 o 
   7   2   8       65.16       51.90     19.67 o 
   8   2   8       54.67       78.81     23.25 o 
  -9   3   8        0.26      -38.11     25.40 o 
  -8   3   8        0.45       11.78     17.17 o 
  -7   3   8       91.21       84.80     25.05 o 
  -6   3   8      371.93      380.43     19.37 o 
  -5   3   8      138.29      133.69     11.94 o 
  -4   3   8      276.52      248.88     19.12 o 
  -3   3   8      123.14      131.39     12.12 o 
  -2   3   8     1848.20     1750.02     51.25 o 
  -1   3   8     1034.61     1088.92     30.72 o 
   0   3   8     4064.28     3827.96     95.62 o 
   1   3   8     1553.61     1547.80     46.07 o 
   2   3   8      654.84      674.52     28.31 o 
   3   3   8       34.22       32.89      9.02 o 
   4   3   8      288.00      272.07     19.69 o 
   5   3   8      451.20      448.85     26.61 o 
   6   3   8      861.90      898.30     40.50 o 
   7   3   8      118.82       96.99     21.40 o 
   8   3   8      548.33      555.67     41.78 o 
  -9   4   8       42.15       -0.18     30.79 o 
  -8   4   8       96.30       89.35     28.93 o 
  -7   4   8      140.93      151.97     21.30 o 
  -6   4   8       43.48       49.08     13.48 o 
  -5   4   8      112.12      139.82     21.28 o 
  -4   4   8      473.77      459.66     19.81 o 
  -3   4   8      129.56      138.32     11.05 o 
  -2   4   8     1850.18     1628.98     48.95 o 
  -1   4   8      608.23      626.37     23.07 o 
   0   4   8     3791.40     4040.32    101.18 o 
   1   4   8      885.88      987.75     29.31 o 
   2   4   8     1710.91     1730.11     52.38 o 
   3   4   8      135.69      143.15     17.55 o 
   4   4   8     1635.66     1580.96     50.14 o 
   5   4   8      133.28       93.74     31.22 o 
   6   4   8        2.26       29.12     16.90 o 
   7   4   8      441.58      425.78     34.55 o 
   8   4   8      119.54      172.89     30.58 o 
  -9   5   8        3.49      -23.54     29.12 o 
  -8   5   8        0.51       30.75     27.98 o 
  -7   5   8      101.16      111.39     18.30 o 
  -6   5   8       42.19       36.52     14.14 o 
  -5   5   8      502.18      493.42     31.02 o 
  -4   5   8      682.35      619.41     29.23 o 
  -3   5   8      734.42      654.71     25.03 o 
  -2   5   8     1134.50     1102.50     36.22 o 
  -1   5   8     3993.24     3913.75    136.84 o 
   0   5   8        7.70        4.11      6.82 o 
   1   5   8     2123.08     2052.41     54.89 o 
   2   5   8      194.59      199.13     14.21 o 
   3   5   8        2.43       -6.47      9.68 o 
   4   5   8       78.22       74.80     13.60 o 
   5   5   8      545.71      515.98     28.69 o 
   6   5   8        3.73        2.60     33.15 o 
   7   5   8      780.11      891.19     50.59 o 
  -9   6   8        8.17       41.92     44.73 o 
  -8   6   8       30.87       28.10     23.60 o 
  -7   6   8        4.58       18.32     16.78 o 
  -6   6   8      373.75      395.49     26.21 o 
  -5   6   8      611.06      566.58     30.13 o 
  -4   6   8      448.99      419.19     25.15 o 
  -3   6   8     1826.83     1716.32     70.47 o 
  -2   6   8     3989.18     3852.25    123.15 o 
  -1   6   8     1060.04     1044.58     36.87 o 
   0   6   8       16.65       20.49      9.38 o 
   1   6   8       62.98       65.41      9.49 o 
   2   6   8     1101.66     1046.59     36.00 o 
   3   6   8     3602.93     3334.41    131.59 o 
   4   6   8     1076.29      987.01     40.25 o 
   5   6   8      583.05      560.17     54.08 o 
   6   6   8       46.60       65.92     21.94 o 
   7   6   8       56.86       36.00     32.42 o 
  -8   7   8      327.99      251.25     33.26 o 
  -7   7   8       34.04       21.43     23.14 o 
  -6   7   8      391.08      422.53     29.59 o 
  -5   7   8        9.39       20.55     15.39 o 
  -4   7   8      687.03      677.80     33.91 o 
  -3   7   8        8.88        1.03     13.81 o 
  -2   7   8      381.16      362.94     23.16 o 
  -1   7   8     2462.03     2684.40    154.39 o 
   0   7   8      999.48     1076.52     37.14 o 
   1   7   8      270.19      276.56     16.30 o 
   2   7   8      337.55      297.39     18.40 o 
   3   7   8      266.10      218.97     19.01 o 
   4   7   8      212.50      187.39     30.18 o 
   5   7   8       11.83      -23.29     15.52 o 
   6   7   8      223.51      254.59     30.10 o 
   7   7   8      143.51      132.56     38.31 o 
  -8   8   8      450.06      449.39     52.19 o 
  -7   8   8       79.94       46.54     26.34 o 
  -6   8   8      174.30      221.82     25.56 o 
  -5   8   8       76.91       72.17     19.48 o 
  -4   8   8       36.30       36.42     17.46 o 
  -3   8   8      222.38      202.10     21.37 o 
  -2   8   8      748.96      785.24     61.98 o 
  -1   8   8        4.70        6.37     13.57 o 
   0   8   8      190.56      250.53     20.45 o 
   1   8   8       33.51       24.78     14.72 o 
   2   8   8       92.30       96.10     16.39 o 
   3   8   8       79.86      102.59     17.10 o 
   4   8   8      356.34      330.56     24.74 o 
   5   8   8      210.62      197.02     22.35 o 
   6   8   8        7.65        8.87     24.69 o 
  -7   9   8       61.72       49.70     41.02 o 
  -6   9   8        0.96      -11.90     21.66 o 
  -5   9   8       75.12       86.37     37.19 o 
  -4   9   8      172.76      195.11     23.71 o 
  -3   9   8       97.38       70.50     18.91 o 
  -2   9   8       13.30      -12.11     14.90 o 
  -1   9   8      688.84      741.30     36.70 o 
   0   9   8      141.40      153.43     27.94 o 
   1   9   8     1481.83     1534.09    152.00 o 
   2   9   8        1.82        0.35     23.47 o 
   3   9   8      210.74      248.67     24.33 o 
   4   9   8       14.59       11.69     17.66 o 
   5   9   8      424.82      428.23     30.44 o 
   6   9   8       27.10        2.91     32.21 o 
  -6  10   8       73.83       80.04     30.61 o 
  -5  10   8       47.21       18.77     22.24 o 
  -4  10   8        9.08      -21.82     26.57 o 
  -3  10   8       65.56       65.79     20.57 o 
  -2  10   8      332.16      424.50     29.24 o 
  -1  10   8      409.36      444.91     35.49 o 
   0  10   8       52.54       74.56     21.38 o 
   1  10   8       88.79      136.05     31.85 o 
   2  10   8       25.51       29.77     27.17 o 
   3  10   8      463.95      450.72     43.11 o 
   4  10   8        2.80       13.84     24.13 o 
   5  10   8      133.53      160.39     25.63 o 
  -6  11   8       98.53       53.56     40.71 o 
  -5  11   8        8.18      -17.33     23.01 o 
  -4  11   8      224.94      214.09     28.13 o 
  -3  11   8       62.14       20.96     26.56 o 
  -2  11   8        1.47        9.20     28.61 o 
  -1  11   8      608.03      590.04     42.46 o 
   0  11   8       16.84       19.43     30.41 o 
   1  11   8      177.05      227.66     37.54 o 
   2  11   8      137.75      139.17     34.96 o 
   3  11   8        4.44       41.45     32.54 o 
   4  11   8       30.36      -24.12     30.64 o 
  -4  12   8        3.01      -26.90     33.44 o 
  -3  12   8      305.05      275.61     36.74 o 
  -2  12   8      700.19      783.93     70.75 o 
  -1  12   8       23.70       38.46     25.35 o 
   0  12   8       94.12       98.56     70.18 o 
   1  12   8      390.23      345.12     49.39 o 
   2  12   8       62.69       60.79     40.37 o 
   3  12   8      264.72      312.39     63.32 o 
  -2  13   8      349.43      375.58    111.16 o 
  -1  13   8      137.72      104.99     34.61 o 
  -9   0   9       28.20       57.83     30.97 o 
  -7   0   9        4.43       14.94     18.75 o 
  -5   0   9      111.47      117.34     19.53 o 
  -3   0   9      390.19      363.96     30.04 o 
  -1   0   9     1896.07     1835.72    102.98 o 
   1   0   9      665.23      641.10     37.63 o 
   3   0   9    14109.21    14472.03    603.58 o 
   5   0   9       24.12       18.50     20.08 o 
   7   0   9       60.93       77.47     30.83 o 
  -9   1   9       64.25       78.25     22.21 o 
  -8   1   9      142.48      141.49     18.61 o 
  -7   1   9        2.31       -9.97     13.44 o 
  -6   1   9      959.20      927.20     37.03 o 
  -5   1   9      328.31      344.49     27.26 o 
  -4   1   9     2124.96     1911.75     66.61 o 
  -3   1   9     1976.03     2052.90     58.91 o 
  -2   1   9      356.81      392.45     16.57 o 
  -1   1   9     1692.69     1817.66     47.61 o 
   0   1   9     3013.54     2853.63     72.33 o 
   1   1   9     1231.87     1142.00     32.20 o 
   2   1   9     3346.97     3310.10     84.33 o 
   3   1   9     1395.34     1358.35     49.15 o 
   4   1   9      166.30      170.65     17.02 o 
   5   1   9      427.70      434.55     44.49 o 
   6   1   9      412.12      399.69     38.58 o 
   7   1   9      373.22      368.22     30.06 o 
   8   1   9      191.62      179.76     25.83 o 
  -9   2   9       52.19      -15.10     29.70 o 
  -8   2   9      350.41      357.14     29.42 o 
  -7   2   9       10.10       34.81     14.26 o 
  -6   2   9      210.95      224.97     19.61 o 
  -5   2   9       40.87       27.42     10.95 o 
  -4   2   9     1427.15     1423.79     46.51 o 
  -3   2   9      513.91      529.71     23.52 o 
  -2   2   9     6305.66     5569.01    150.50 o 
  -1   2   9      768.50      888.64     29.30 o 
   0   2   9     2584.50     2695.22     68.70 o 
   1   2   9      125.33      146.05      9.21 o 
   2   2   9      120.73      129.17     11.24 o 
   3   2   9      114.78      111.56     14.23 o 
   4   2   9     3442.47     3247.33    104.78 o 
   5   2   9     1193.55     1162.58     47.14 o 
   6   2   9      756.09      681.69     35.74 o 
   7   2   9       30.31       18.50     19.45 o 
   8   2   9      133.37      160.20     26.90 o 
  -9   3   9       47.08      -34.00     46.02 o 
  -8   3   9       21.04       37.18     19.33 o 
  -7   3   9        1.76        3.86     15.86 o 
  -6   3   9       13.52       19.24     12.16 o 
  -5   3   9      308.96      331.60     17.13 o 
  -4   3   9       63.63       74.92     10.18 o 
  -3   3   9      472.76      470.16     19.84 o 
  -2   3   9       67.57       54.98      8.96 o 
  -1   3   9      713.43      697.67     24.99 o 
   0   3   9      489.66      467.88     16.77 o 
   1   3   9     1845.68     1843.50     49.38 o 
   2   3   9      391.89      350.43     17.12 o 
   3   3   9       26.85       22.42      9.90 o 
   4   3   9       27.43       45.64     14.76 o 
   5   3   9      584.30      520.49     45.94 o 
   6   3   9     1088.69     1015.54     48.67 o 
   7   3   9      615.36      597.99     36.14 o 
   8   3   9      165.45      277.34     60.28 o 
  -9   4   9        2.41       -0.80     31.55 o 
  -8   4   9      174.34      188.00     32.07 o 
  -7   4   9      487.43      466.63     32.20 o 
  -6   4   9        7.27       18.64     12.65 o 
  -5   4   9        0.65       -2.04     11.42 o 
  -4   4   9      139.97      123.88     12.05 o 
  -3   4   9     3225.41     2895.10     82.45 o 
  -2   4   9      813.71      812.82     31.73 o 
  -1   4   9     1193.52     1262.37     54.54 o 
   0   4   9      503.82      515.10     23.18 o 
   1   4   9       31.75       36.17      9.45 o 
   2   4   9        8.51        6.64     11.34 o 
   3   4   9     1085.35     1004.11     39.82 o 
   4   4   9       85.58       61.63     15.54 o 
   5   4   9     1563.52     1460.41     56.14 o 
   6   4   9      115.57      138.07     23.16 o 
   7   4   9        6.70        7.09     30.80 o 
  -9   5   9       10.68      -19.04     30.97 o 
  -8   5   9       20.42       -1.34     27.76 o 
  -7   5   9        0.21        6.56     17.98 o 
  -6   5   9      134.24      188.32     29.21 o 
  -5   5   9      258.72      276.21     21.75 o 
  -4   5   9      701.31      643.83     30.88 o 
  -3   5   9     1919.04     1760.02     66.35 o 
  -2   5   9       42.86       35.92      9.89 o 
  -1   5   9      151.78      170.09     15.88 o 
   0   5   9     3012.93     3196.72     90.13 o 
   1   5   9     1993.41     1993.08     54.10 o 
   2   5   9     2320.30     2080.41     62.66 o 
   3   5   9      249.14      282.47     22.70 o 
   4   5   9      305.04      255.22     18.33 o 
   5   5   9        2.34       15.58     19.56 o 
   6   5   9      214.50      256.14     28.50 o 
   7   5   9       99.87       64.90     24.25 o 
  -8   6   9      100.24       95.45     32.78 o 
  -7   6   9        7.60        8.78     17.06 o 
  -6   6   9      138.39      184.93     24.59 o 
  -5   6   9        2.88        6.48     14.09 o 
  -4   6   9       48.62       29.33     16.03 o 
  -3   6   9       51.73       48.75     14.50 o 
  -2   6   9      245.73      269.50     20.07 o 
  -1   6   9     1048.79     1066.79     55.10 o 
   0   6   9      182.84      180.15     14.16 o 
   1   6   9       53.89       44.09     10.95 o 
   2   6   9      426.36      406.64     21.68 o 
   3   6   9       43.28       64.89     13.44 o 
   4   6   9      273.66      320.11     28.73 o 
   5   6   9      210.29      198.00     32.33 o 
   6   6   9       36.84       42.47     27.06 o 
   7   6   9       60.64       15.91     24.76 o 
  -8   7   9       79.74       61.38     32.50 o 
  -7   7   9      585.01      570.76     35.69 o 
  -6   7   9       54.71       23.77     17.90 o 
  -5   7   9      293.35      324.02     25.85 o 
  -4   7   9       85.57       72.95     17.23 o 
  -3   7   9      492.19      488.77     48.88 o 
  -2   7   9     1722.88     1618.55     73.40 o 
  -1   7   9       36.43       34.54     14.30 o 
   0   7   9       41.11       51.96     11.92 o 
   1   7   9     2181.94     2285.58    129.91 o 
   2   7   9        8.00        6.13     14.50 o 
   3   7   9      947.49      825.11     36.52 o 
   4   7   9     1092.10      974.44     41.50 o 
   5   7   9      191.83      186.38     29.15 o 
   6   7   9        9.59       28.63     24.26 o 
  -8   8   9       42.30      -14.12     48.97 o 
  -7   8   9      150.27      168.81     31.56 o 
  -6   8   9        7.86       -7.31     19.14 o 
  -5   8   9       15.38       19.36     18.62 o 
  -4   8   9       18.34       33.89     17.87 o 
  -3   8   9      764.95      776.88     44.68 o 
  -2   8   9      427.25      468.56     28.56 o 
  -1   8   9       17.41       30.81     15.98 o 
   0   8   9       49.70       69.32     16.63 o 
   1   8   9      365.03      454.60     32.70 o 
   2   8   9      292.49      290.34     25.76 o 
   3   8   9      284.64      298.07     26.84 o 
   4   8   9      135.03      135.50     19.84 o 
   5   8   9      676.61      617.57     40.39 o 
   6   8   9       25.31       66.16     26.73 o 
  -7   9   9       18.52      -17.37     26.73 o 
  -6   9   9        1.69       -7.52     20.92 o 
  -5   9   9        0.07       -7.53     20.53 o 
  -4   9   9      238.49      252.56     26.50 o 
  -3   9   9        9.43       -1.42     17.36 o 
  -2   9   9       15.04       27.20     19.72 o 
  -1   9   9       20.97       14.78     16.61 o 
   0   9   9      161.23      207.94     24.85 o 
   1   9   9       13.07       11.52     24.36 o 
   2   9   9      533.74      591.14     47.50 o 
   3   9   9       15.02       17.60     32.67 o 
   4   9   9       97.60       65.29     25.70 o 
   5   9   9       49.71       53.77     23.78 o 
  -6  10   9      107.29       52.95     34.11 o 
  -5  10   9       29.96       25.28     22.96 o 
  -4  10   9       13.10      -15.95     22.85 o 
  -3  10   9      203.60      232.04     25.65 o 
  -2  10   9        9.30       40.15     18.83 o 
  -1  10   9      652.64      627.80     77.60 o 
   0  10   9       62.39       40.32     34.08 o 
   1  10   9      152.54      205.93     35.59 o 
   2  10   9       31.90       16.17     28.61 o 
   3  10   9      332.46      270.17     40.18 o 
   4  10   9      147.30      187.68     36.03 o 
   5  10   9       70.81      127.51     34.79 o 
  -5  11   9      243.58      323.05     52.81 o 
  -4  11   9      117.36      144.06     40.92 o 
  -3  11   9       98.66       92.38     28.63 o 
  -2  11   9       76.88      106.74     28.50 o 
  -1  11   9        1.66       30.75     24.54 o 
   0  11   9       10.72        7.92     54.71 o 
   1  11   9      508.64      441.80     54.54 o 
   2  11   9       15.90       22.22     51.40 o 
   3  11   9      351.94      391.17     44.69 o 
   4  11   9      229.04      278.59     56.79 o 
  -4  12   9        0.55       21.51     51.05 o 
  -3  12   9       21.45      -14.02     26.42 o 
  -2  12   9       10.86       -5.06     24.86 o 
  -1  12   9       16.71       48.35     25.89 o 
   0  12   9       38.58       26.26     32.86 o 
   1  12   9       12.45       13.11     31.85 o 
   2  12   9      181.14       61.06     49.34 o 
  -8   0  10        9.79       51.71     24.65 o 
  -6   0  10     1026.94     1017.68     56.80 o 
  -4   0  10        2.54       -1.52     21.88 o 
  -2   0  10     1297.78     1195.96     59.15 o 
   0   0  10     1769.51     1705.31     64.51 o 
   2   0  10       28.42       23.95     10.84 o 
   4   0  10      821.96      832.34     81.83 o 
   6   0  10      499.95      487.71     48.66 o 
   8   0  10      205.02      223.53     63.39 o 
  -9   1  10        3.87        2.69     20.78 o 
  -8   1  10        8.14       12.06     15.82 o 
  -7   1  10        0.78        2.13     13.83 o 
  -6   1  10      135.23      150.99     24.48 o 
  -5   1  10      451.93      461.43     23.72 o 
  -4   1  10      793.65      739.80     30.63 o 
  -3   1  10      569.33      566.45     25.19 o 
  -2   1  10       56.56       79.32     11.10 o 
  -1   1  10     2432.51     2335.08     66.48 o 
   0   1  10      973.89      914.40     27.21 o 
   1   1  10     4352.06     4491.19    112.17 o 
   2   1  10     2056.25     2101.16     61.95 o 
   3   1  10       49.53       54.74     16.47 o 
   4   1  10      619.55      564.60     36.18 o 
   5   1  10       58.73       68.38     17.67 o 
   6   1  10       42.94       34.27     18.55 o 
   7   1  10      948.33      872.61     45.18 o 
   8   1  10       42.44      104.10     52.89 o 
  -9   2  10       32.71       21.60     21.22 o 
  -8   2  10       79.91       42.57     19.91 o 
  -7   2  10        7.00        2.66     14.37 o 
  -6   2  10       21.91       33.89     14.92 o 
  -5   2  10       75.78       81.80     13.45 o 
  -4   2  10      188.81      192.59     15.60 o 
  -3   2  10     1552.90     1495.28     51.01 o 
  -2   2  10      583.76      560.43     24.76 o 
  -1   2  10     2891.49     2934.91    137.06 o 
   0   2  10       35.77       27.21      8.32 o 
   1   2  10      116.96      137.88      9.89 o 
   2   2  10       98.61      110.56     11.44 o 
   3   2  10     4016.73     4077.84    128.14 o 
   4   2  10      104.66      100.89     16.58 o 
   5   2  10     2594.20     2420.94     83.60 o 
   6   2  10        3.86        0.67     16.86 o 
   7   2  10        2.30        5.83     20.77 o 
  -9   3  10        7.52       19.77     27.61 o 
  -8   3  10       43.62       33.75     20.30 o 
  -7   3  10        0.06        4.18     17.28 o 
  -6   3  10      207.67      215.50     22.68 o 
  -5   3  10        5.44        9.41     11.71 o 
  -4   3  10     1441.49     1331.76     47.28 o 
  -3   3  10     1131.14     1109.95     36.49 o 
  -2   3  10      419.45      407.10     20.56 o 
  -1   3  10       18.01       24.66      8.74 o 
   0   3  10      405.40      389.25     17.78 o 
   1   3  10     2673.68     2616.63     68.41 o 
   2   3  10     2421.88     2403.90    108.76 o 
   3   3  10      219.89      222.03     18.34 o 
   4   3  10       11.89       14.65     14.48 o 
   5   3  10      243.83      205.03     21.71 o 
   6   3  10      269.93      296.89     26.95 o 
   7   3  10       23.11       -1.93     28.25 o 
  -9   4  10        3.14      -13.39     34.10 o 
  -8   4  10      167.59      218.73     26.92 o 
  -7   4  10       54.27       74.43     20.02 o 
  -6   4  10      300.86      310.23     26.28 o 
  -5   4  10      921.51      892.03     43.44 o 
  -4   4  10      459.68      433.52     20.49 o 
  -3   4  10     1421.30     1360.68     43.69 o 
  -2   4  10     2069.98     1971.36     58.93 o 
  -1   4  10      290.56      301.73     16.29 o 
   0   4  10      949.66      897.73     31.49 o 
   1   4  10       95.26      103.36     11.77 o 
   2   4  10     1233.36     1110.36     38.28 o 
   3   4  10      668.05      631.46     26.80 o 
   4   4  10     1453.14     1368.34     53.22 o 
   5   4  10      509.05      475.40     47.86 o 
   6   4  10       95.31       74.32     21.18 o 
   7   4  10       81.65       78.32     34.57 o 
  -9   5  10      106.32      147.54     53.94 o 
  -8   5  10        0.10      -19.73     21.68 o 
  -7   5  10       59.25       84.24     27.23 o 
  -6   5  10       92.76       87.82     20.34 o 
  -5   5  10      380.90      381.41     37.07 o 
  -4   5  10        7.95        5.79     13.33 o 
  -3   5  10      418.11      386.29     19.43 o 
  -2   5  10       34.29       30.86     10.50 o 
  -1   5  10      303.75      307.01     24.07 o 
   0   5  10      241.76      267.13     21.44 o 
   1   5  10     2125.27     2087.33     70.51 o 
   2   5  10     1214.74     1166.76     45.50 o 
   3   5  10     1394.89     1313.89     50.38 o 
   4   5  10      183.97      161.05     19.82 o 
   5   5  10      271.89      246.11     50.63 o 
   6   5  10      112.66      113.60     24.64 o 
   7   5  10      360.79      378.49     35.56 o 
  -8   6  10      234.63      249.25     40.01 o 
  -7   6  10      198.98      196.43     36.21 o 
  -6   6  10       40.15       20.11     25.85 o 
  -5   6  10      385.49      333.14     25.02 o 
  -4   6  10      102.74       95.67     21.08 o 
  -3   6  10     1044.30      916.67     62.95 o 
  -2   6  10       23.66        2.91     16.19 o 
  -1   6  10      933.43     1042.87     42.61 o 
   0   6  10      598.12      620.74     38.64 o 
   1   6  10        5.96        7.03     13.46 o 
   2   6  10      187.84      176.53     22.89 o 
   3   6  10      245.96      226.09     18.27 o 
   4   6  10       61.05       43.86     16.83 o 
   5   6  10      146.51      101.20     39.25 o 
   6   6  10        1.25       27.33     22.30 o 
  -8   7  10       65.30       59.13     45.85 o 
  -7   7  10       29.99       44.66     26.08 o 
  -6   7  10      139.11      186.37     24.57 o 
  -5   7  10       88.55       84.33     19.74 o 
  -4   7  10      256.60      254.37     23.86 o 
  -3   7  10       28.13       16.59     17.90 o 
  -2   7  10      406.87      387.23     25.16 o 
  -1   7  10      136.32      141.21     17.78 o 
   0   7  10      692.63      784.05     52.45 o 
   1   7  10       56.62       68.77     16.42 o 
   2   7  10     1432.98     1397.00     53.97 o 
   3   7  10       33.58       42.88     18.95 o 
   4   7  10       95.14      108.43     18.85 o 
   5   7  10      105.41       49.50     31.96 o 
   6   7  10      598.78      461.81     45.74 o 
  -7   8  10        9.73       10.91     24.48 o 
  -6   8  10        9.58      -21.41     19.38 o 
  -5   8  10        0.41      -26.87     17.91 o 
  -4   8  10      334.92      308.58     26.94 o 
  -3   8  10      157.72      149.55     23.30 o 
  -2   8  10     1625.04     1656.45    110.63 o 
  -1   8  10      700.73      675.34     33.97 o 
   0   8  10      422.85      430.80     32.51 o 
   1   8  10        4.53       11.27     19.06 o 
   2   8  10     1068.78      998.16     50.36 o 
   3   8  10      362.57      322.70     28.44 o 
   4   8  10      200.41      244.29     27.68 o 
   5   8  10       50.70       70.05     24.74 o 
  -7   9  10        0.39       55.94     64.24 o 
  -6   9  10        8.41       21.89     22.54 o 
  -5   9  10       94.73      103.40     23.75 o 
  -4   9  10      195.64      167.30     28.10 o 
  -3   9  10      261.81      256.64     38.11 o 
  -2   9  10        2.42       25.26     17.42 o 
  -1   9  10      116.32      108.56     20.31 o 
   0   9  10       23.49        8.52     26.31 o 
   1   9  10       15.63       24.09     38.03 o 
   2   9  10       87.21      104.67     28.73 o 
   3   9  10       98.58      149.32     25.23 o 
   4   9  10        0.17       25.59     28.74 o 
   5   9  10       50.82       39.92     45.95 o 
  -6  10  10        2.54      -41.00     27.33 o 
  -5  10  10      110.83       35.85     33.09 o 
  -4  10  10      270.92      261.60     39.81 o 
  -3  10  10        1.54      -18.02     19.13 o 
  -2  10  10      391.16      469.47     32.28 o 
  -1  10  10      403.93      474.70     45.50 o 
   0  10  10       37.48       99.53     32.71 o 
   1  10  10      129.19      166.41     35.98 o 
   2  10  10      160.81      222.73     38.20 o 
   3  10  10       54.78       48.78     70.71 o 
   4  10  10      378.20      365.11    121.04 o 
  -5  11  10        0.11      -62.55     41.70 o 
  -4  11  10       62.83       35.22     30.84 o 
  -3  11  10        3.08       12.02     24.69 o 
  -2  11  10      233.91      259.18     49.38 o 
  -1  11  10       43.32       42.44     25.01 o 
   0  11  10      315.71      350.86     80.80 o 
   1  11  10       35.57       49.61     38.69 o 
   2  11  10      344.27      368.92     45.81 o 
   3  11  10       17.98       42.57     43.82 o 
  -3  12  10        1.06       28.34     49.91 o 
  -2  12  10        3.63       17.26     27.81 o 
  -1  12  10      187.40      191.35     59.04 o 
   0  12  10       80.56      132.10     68.56 o 
  -9   0  11      167.05      175.78     33.09 o 
  -7   0  11      584.35      599.06     56.76 o 
  -5   0  11       19.09       37.94     18.58 o 
  -3   0  11     3712.11     3811.37    167.58 o 
  -1   0  11     3254.30     3310.91    145.70 o 
   1   0  11     1167.27     1193.09     59.21 o 
   3   0  11     1550.96     1679.65    126.99 o 
   5   0  11     2176.52     2021.97    104.01 o 
   7   0  11      164.41      192.27     37.24 o 
  -9   1  11        0.50       -2.65     20.12 o 
  -8   1  11       95.16       87.49     19.46 o 
  -7   1  11        4.26       -2.71     14.47 o 
  -6   1  11       36.70       32.68     14.02 o 
  -5   1  11      241.00      211.34     18.02 o 
  -4   1  11      185.70      201.58     16.40 o 
  -3   1  11      797.70      760.94     31.28 o 
  -2   1  11      110.58      117.11     15.38 o 
  -1   1  11       14.90       29.38     10.09 o 
   0   1  11      530.86      523.60     21.02 o 
   1   1  11     1337.17     1300.73     37.51 o 
   2   1  11     1514.13     1571.73     49.39 o 
   3   1  11       35.80       43.18     14.00 o 
   4   1  11      157.36      154.75     20.96 o 
   5   1  11        4.49       -4.20     16.09 o 
   6   1  11      824.13      768.10     40.50 o 
   7   1  11       41.81       45.16     21.53 o 
  -9   2  11      109.54      119.52     25.46 o 
  -8   2  11       10.11       10.05     19.30 o 
  -7   2  11       79.80       75.34     19.83 o 
  -6   2  11       42.98       41.66     14.30 o 
  -5   2  11       75.15       51.67     13.57 o 
  -4   2  11      187.97      185.80     20.02 o 
  -3   2  11       93.61       95.92     12.94 o 
  -2   2  11      992.84      967.74     36.80 o 
  -1   2  11      659.61      648.16     36.05 o 
   0   2  11     1066.70     1064.40     35.44 o 
   1   2  11     2484.57     2532.81     73.38 o 
   2   2  11      103.11      113.80     12.44 o 
   3   2  11      527.48      465.17     31.52 o 
   4   2  11     1662.01     1725.10     66.89 o 
   5   2  11       13.65      -24.13     16.09 o 
   6   2  11      807.44      855.84     43.36 o 
   7   2  11       20.04       25.12     21.28 o 
  -9   3  11        6.84       27.18     26.64 o 
  -8   3  11        6.21       -9.64     20.45 o 
  -7   3  11       38.98       49.25     21.74 o 
  -6   3  11       83.61      121.18     20.36 o 
  -5   3  11     1346.92     1354.13     49.52 o 
  -4   3  11     1124.13     1156.32     42.81 o 
  -3   3  11     1627.61     1484.35     51.60 o 
  -2   3  11      482.40      474.89     26.45 o 
  -1   3  11       79.84       77.21     11.17 o 
   0   3  11      125.63      174.09     15.62 o 
   1   3  11     5909.50     6024.47    180.40 o 
   2   3  11      403.87      454.49     21.42 o 
   3   3  11     1741.62     1643.91     82.30 o 
   4   3  11        4.08        8.72     15.62 o 
   5   3  11       13.74       -0.99     17.28 o 
   6   3  11        2.51       20.14     19.64 o 
   7   3  11      312.40      298.53     30.21 o 
  -8   4  11        0.19       10.64     20.87 o 
  -7   4  11       62.12       63.53     21.63 o 
  -6   4  11       10.72       21.43     17.65 o 
  -5   4  11      246.88      238.02     23.94 o 
  -4   4  11        1.49       14.79     20.40 o 
  -3   4  11     1473.39     1417.73     46.24 o 
  -2   4  11      249.83      254.92     16.49 o 
  -1   4  11     1797.36     1920.75     93.27 o 
   0   4  11      220.26      222.91     15.28 o 
   1   4  11      360.38      394.22     23.36 o 
   2   4  11      424.79      462.85     33.16 o 
   3   4  11      514.73      530.83     25.14 o 
   4   4  11      103.86       99.33     18.09 o 
   5   4  11     1308.95     1213.76     51.48 o 
   6   4  11       33.63       40.22     22.06 o 
   7   4  11       83.23      -17.17     39.32 o 
  -8   5  11        1.20      -33.70     22.46 o 
  -7   5  11       15.22      -18.62     24.77 o 
  -6   5  11       15.74        6.33     24.37 o 
  -5   5  11        1.69      -16.66     15.06 o 
  -4   5  11     1874.12     1755.63     64.08 o 
  -3   5  11       13.31        4.88     13.53 o 
  -2   5  11      452.03      456.22     34.74 o 
  -1   5  11        6.80        3.40     10.77 o 
   0   5  11      626.31      638.86     26.63 o 
   1   5  11       44.84       42.77     15.17 o 
   2   5  11      196.94      225.42     20.63 o 
   3   5  11      110.42       78.10     16.79 o 
   4   5  11      230.87      209.87     22.42 o 
   5   5  11       44.93       27.98     21.34 o 
   6   5  11      259.53      271.90     30.81 o 
  -8   6  11       44.76       38.72     25.55 o 
  -7   6  11       39.79       87.26     65.03 o 
  -6   6  11       73.32       48.33     21.91 o 
  -5   6  11        6.24       15.10     23.73 o 
  -4   6  11       35.44       31.95     20.30 o 
  -3   6  11       47.56        4.50     25.60 o 
  -2   6  11      670.67      743.11     58.66 o 
  -1   6  11      653.57      644.47     31.02 o 
   0   6  11     2869.84     2900.28    136.05 o 
   1   6  11      104.45      120.12     25.21 o 
   2   6  11        2.46      -23.99     16.82 o 
   3   6  11      286.10      258.48     22.99 o 
   4   6  11      563.43      541.21     51.47 o 
   5   6  11      201.37      195.29     26.73 o 
   6   6  11      245.28      239.11     30.35 o 
  -7   7  11        0.20      -15.00     37.33 o 
  -6   7  11       15.26      -10.27     20.38 o 
  -5   7  11      106.30      101.71     22.84 o 
  -4   7  11       94.13       53.42     19.15 o 
  -3   7  11      145.64      158.39     20.66 o 
  -2   7  11       16.26       34.65     16.29 o 
  -1   7  11        0.52       -9.85     13.72 o 
   0   7  11       43.97       42.16     13.84 o 
   1   7  11     1016.34     1034.91     48.03 o 
   2   7  11        7.02       -3.52     22.56 o 
   3   7  11      456.11      438.94     31.97 o 
   4   7  11      329.71      328.78     38.15 o 
   5   7  11      103.48       87.52     30.18 o 
  -7   8  11        1.25       16.44     24.38 o 
  -6   8  11      104.13      166.54     68.92 o 
  -5   8  11       36.00       10.09     20.24 o 
  -4   8  11      281.04      278.53     36.24 o 
  -3   8  11      237.05      216.12     23.77 o 
  -2   8  11       69.67       83.01     18.50 o 
  -1   8  11      225.94      301.63     28.71 o 
   0   8  11      197.22      307.93     29.91 o 
   1   8  11      264.80      321.99     37.26 o 
   2   8  11       58.13       28.75     20.34 o 
   3   8  11      400.21      323.20     29.62 o 
   4   8  11      631.69      516.77     36.48 o 
   5   8  11      217.95      211.36     37.17 o 
  -6   9  11      236.48      288.59     31.40 o 
  -5   9  11        0.20       -3.07     21.71 o 
  -4   9  11      619.73      599.09     54.30 o 
  -3   9  11       70.98       47.33     30.80 o 
  -2   9  11      128.93      107.18     21.27 o 
  -1   9  11      142.41      145.23     22.04 o 
   0   9  11      379.91      354.50     41.69 o 
   1   9  11        3.81       15.17     47.26 o 
   2   9  11     1513.66     1325.59    180.22 o 
   3   9  11        1.29        7.03     28.12 o 
   4   9  11      281.97      275.02     31.58 o 
  -5  10  11        0.95       14.34     22.22 o 
  -4  10  11       69.17       32.41     32.40 o 
  -3  10  11       20.03       14.38     21.48 o 
  -2  10  11      142.37      181.09     34.67 o 
  -1  10  11        3.90       17.36     26.45 o 
   0  10  11      526.19      579.37     54.98 o 
   1  10  11       40.05      105.13     34.41 o 
   2  10  11       38.78       63.01     32.32 o 
   3  10  11      105.21       52.17     31.46 o 
  -4  11  11        0.12      -15.63     28.36 o 
  -3  11  11       86.43       82.71     29.52 o 
  -2  11  11        0.59       -1.44     24.31 o 
  -1  11  11        4.44      -46.28     32.83 o 
   0  11  11        0.70       -2.73     51.57 o 
   1  11  11      120.01      172.90     38.63 o 
   2  11  11       15.23       -1.56     43.04 o 
  -8   0  12      103.89       99.36     28.75 o 
  -6   0  12      122.17      144.87     24.95 o 
  -4   0  12       14.33       20.48     17.74 o 
  -2   0  12     2562.35     2426.43    111.06 o 
   0   0  12     2058.16     2142.38    100.45 o 
   2   0  12      618.08      646.60     42.89 o 
   4   0  12     1653.02     1657.02     88.66 o 
   6   0  12     1124.19     1112.38     83.03 o 
  -9   1  12       16.97       10.75     28.26 o 
  -8   1  12        3.24        2.42     17.60 o 
  -7   1  12       76.79       60.14     17.17 o 
  -6   1  12       70.97       85.01     16.74 o 
  -5   1  12      340.35      349.49     22.01 o 
  -4   1  12       54.98       61.43     13.33 o 
  -3   1  12      901.15      847.95     34.93 o 
  -2   1  12      127.36      157.73     15.39 o 
  -1   1  12      291.84      288.32     18.45 o 
   0   1  12       59.67       56.19     14.73 o 
   1   1  12     1172.34     1181.15     39.65 o 
   2   1  12     3846.85     4022.41    126.53 o 
   3   1  12     1822.18     1825.15     66.09 o 
   4   1  12      824.22      767.45     37.80 o 
   5   1  12       32.86       50.49     19.75 o 
   6   1  12      215.51      208.49     26.51 o 
   7   1  12       48.07       34.07     25.77 o 
  -9   2  12        0.10        4.75     23.70 o 
  -8   2  12        3.56       -3.93     20.16 o 
  -7   2  12      439.87      407.19     32.44 o 
  -6   2  12       60.63       55.78     15.46 o 
  -5   2  12     2104.90     1966.82     67.30 o 
  -4   2  12      217.02      211.37     17.62 o 
  -3   2  12      100.24      133.71     23.40 o 
  -2   2  12      321.09      298.25     18.81 o 
  -1   2  12     2525.61     2495.90     80.88 o 
   0   2  12        5.38        5.51     10.19 o 
   1   2  12      434.37      479.87     21.81 o 
   2   2  12      379.08      416.73     34.33 o 
   3   2  12       25.45       32.92     17.54 o 
   4   2  12       13.57       19.60     16.70 o 
   5   2  12      384.36      434.24     30.83 o 
   6   2  12       62.62       50.19     21.68 o 
  -8   3  12        4.58      -12.39     21.03 o 
  -7   3  12       21.13       28.47     19.91 o 
  -6   3  12        1.39      -13.52     28.82 o 
  -5   3  12     1119.65     1074.59     50.64 o 
  -4   3  12      364.96      344.25     21.45 o 
  -3   3  12       46.67       75.40     13.56 o 
  -2   3  12       84.41       83.95     19.69 o 
  -1   3  12       31.20       44.55     11.41 o 
   0   3  12      986.85      912.18     40.51 o 
   1   3  12      173.58      175.12     17.95 o 
   2   3  12     1523.12     1649.06     66.60 o 
   3   3  12      988.02     1076.61     53.56 o 
   4   3  12      412.15      459.16     29.58 o 
   5   3  12       31.56       20.10     18.81 o 
   6   3  12      811.06      828.71     53.36 o 
  -8   4  12       16.05       12.00     22.13 o 
  -7   4  12       73.09       81.83     22.85 o 
  -6   4  12      426.40      456.58     67.81 o 
  -5   4  12       35.25       64.42     19.00 o 
  -4   4  12       14.66       18.09     13.30 o 
  -3   4  12      133.37      143.16     15.79 o 
  -2   4  12      281.78      270.28     20.80 o 
  -1   4  12       27.80       35.31     11.85 o 
   0   4  12     1595.77     1610.92     51.37 o 
   1   4  12     1120.09      999.65     41.16 o 
   2   4  12        8.92        5.33     14.71 o 
   3   4  12        5.44       -6.65     18.89 o 
   4   4  12      879.81      938.01     51.40 o 
   5   4  12       73.87       49.12     20.50 o 
   6   4  12      687.40      631.61     38.74 o 
  -8   5  12       61.33       44.78     32.08 o 
  -7   5  12       27.10        3.86     21.09 o 
  -6   5  12       40.21       51.65     20.98 o 
  -5   5  12      102.54      143.52     22.73 o 
  -4   5  12      430.78      453.01     30.85 o 
  -3   5  12      221.09      228.37     22.87 o 
  -2   5  12      149.76      163.77     15.80 o 
  -1   5  12      862.74      951.72     82.86 o 
   0   5  12       44.27       47.77     12.63 o 
   1   5  12      706.40      776.88     36.04 o 
   2   5  12        2.73      -11.06     15.43 o 
   3   5  12     1389.67     1343.22     62.53 o 
   4   5  12      130.73      115.46     25.49 o 
   5   5  12        2.43       -6.53     29.09 o 
   6   5  12        2.22      -33.63     22.42 o 
  -7   6  12        1.21       -8.33     22.71 o 
  -6   6  12       16.84       16.15     33.52 o 
  -5   6  12        2.52        2.43     18.97 o 
  -4   6  12      561.83      585.47     41.27 o 
  -3   6  12        4.54        0.92     21.22 o 
  -2   6  12     1105.30     1126.33     80.93 o 
  -1   6  12     1060.42     1178.39     81.24 o 
   0   6  12      200.75      222.85     30.56 o 
   1   6  12      412.43      423.69     27.23 o 
   2   6  12       30.11       14.84     16.73 o 
   3   6  12      380.82      362.32     34.61 o 
   4   6  12      346.24      288.77     31.97 o 
   5   6  12     1025.68      946.69     62.95 o 
  -7   7  12        0.48      -18.63     22.21 o 
  -6   7  12        8.04       27.43     22.58 o 
  -5   7  12        5.96        5.33     20.95 o 
  -4   7  12       91.79       76.46     21.73 o 
  -3   7  12       58.96       29.85     17.18 o 
  -2   7  12      338.91      375.66     26.69 o 
  -1   7  12       47.39       45.83     16.53 o 
   0   7  12      114.84      118.06     23.77 o 
   1   7  12      297.49      318.39     46.89 o 
   2   7  12      142.29      152.06     21.92 o 
   3   7  12      322.26      308.32     28.93 o 
   4   7  12       87.71      110.45     59.51 o 
   5   7  12       49.10       21.46     29.76 o 
  -6   8  12      213.83      247.10     45.83 o 
  -5   8  12       20.79       -6.36     21.03 o 
  -4   8  12      493.63      451.98     37.66 o 
  -3   8  12       95.98      107.80     21.43 o 
  -2   8  12       23.81       19.50     19.70 o 
  -1   8  12      250.55      277.15     27.68 o 
   0   8  12      274.01      388.36     40.02 o 
   1   8  12       14.80       26.16     23.99 o 
   2   8  12       99.24       62.14     22.70 o 
   3   8  12      145.32      144.29     25.62 o 
   4   8  12       43.01       37.24     50.07 o 
  -6   9  12        9.94        2.00     43.07 o 
  -5   9  12       31.18       43.41     24.77 o 
  -4   9  12       33.89       -2.24     20.30 o 
  -3   9  12       16.70        7.28     19.76 o 
  -2   9  12       60.80       93.04     22.33 o 
  -1   9  12       25.90        3.17     23.62 o 
   0   9  12       47.40       63.62     32.72 o 
   1   9  12      891.94      984.99    216.59 o 
   2   9  12       14.19       39.25     30.42 o 
   3   9  12      268.29      350.66     41.70 o 
  -4  10  12       13.81        6.85     21.68 o 
  -3  10  12        0.01       -5.05     20.60 o 
  -2  10  12       38.03       64.92     26.81 o 
  -1  10  12       40.66       44.70     34.87 o 
   0  10  12      292.11      265.35     44.43 o 
   1  10  12       64.15      117.83     35.92 o 
   2  10  12       26.91       41.60     72.38 o 
  -3  11  12       32.34      -10.99     32.40 o 
  -2  11  12      159.97      178.35     39.71 o 
  -1  11  12      379.80      392.76    107.86 o 
   0  11  12       37.52       32.25     34.57 o 
  -7   0  13        3.94        5.05     22.76 o 
  -5   0  13      153.82      180.69     25.96 o 
  -3   0  13       43.45       49.36     21.54 o 
  -1   0  13      855.96      858.65     58.84 o 
   1   0  13     1053.95     1014.77     57.38 o 
   3   0  13      738.04      835.47     85.79 o 
   5   0  13     1363.68     1373.50    116.76 o 
  -8   1  13        0.96        2.71     30.39 o 
  -7   1  13      431.84      459.50     32.30 o 
  -6   1  13      188.61      227.97     21.08 o 
  -5   1  13       74.59       85.45     15.92 o 
  -4   1  13      925.44      941.07     43.98 o 
  -3   1  13      458.22      486.13     25.38 o 
  -2   1  13      628.75      582.50     31.14 o 
  -1   1  13        1.52        0.39     11.89 o 
   0   1  13       14.01       27.40     12.44 o 
   1   1  13      348.78      394.89     32.83 o 
   2   1  13      917.24      908.52     46.65 o 
   3   1  13      649.68      691.67     41.67 o 
   4   1  13     1906.61     1888.34     70.85 o 
   5   1  13      123.05      130.82     23.86 o 
   6   1  13        9.62       26.15     21.42 o 
  -8   2  13       64.21       87.35     24.33 o 
  -7   2  13       10.12       39.61     20.44 o 
  -6   2  13      265.08      272.10     22.43 o 
  -5   2  13       35.05       27.76     14.93 o 
  -4   2  13       10.81       19.46     13.77 o 
  -3   2  13       35.01       36.50     13.32 o 
  -2   2  13      688.28      677.63     30.26 o 
  -1   2  13        5.25        3.27     11.92 o 
   0   2  13     5214.01     5399.42    166.21 o 
   1   2  13      638.16      676.44     32.47 o 
   2   2  13     1048.83     1198.15     56.82 o 
   3   2  13       76.90      126.88     24.65 o 
   4   2  13      549.67      570.50     45.75 o 
   5   2  13      147.92      179.03     24.81 o 
   6   2  13      395.52      375.20     31.50 o 
  -8   3  13       24.79       34.62     23.04 o 
  -7   3  13       10.35      -14.52     19.83 o 
  -6   3  13      129.79      159.31     23.59 o 
  -5   3  13       68.73       56.81     15.74 o 
  -4   3  13        6.97       42.61     14.51 o 
  -3   3  13      174.18      186.95     17.51 o 
  -2   3  13      103.91      133.94     16.07 o 
  -1   3  13       10.11        3.74     13.64 o 
   0   3  13      171.70      157.82     17.76 o 
   1   3  13      630.47      734.74     34.16 o 
   2   3  13       32.01       30.67     22.18 o 
   3   3  13      553.00      593.25     39.78 o 
   4   3  13      146.06      172.23     28.36 o 
   5   3  13        6.43      -17.34     25.64 o 
   6   3  13       18.44       16.80     24.50 o 
  -8   4  13       12.34       -8.56     35.80 o 
  -7   4  13       37.66       36.94     22.06 o 
  -6   4  13      335.37      272.59     28.17 o 
  -5   4  13       32.60        9.93     18.04 o 
  -4   4  13      108.34       97.32     16.23 o 
  -3   4  13        1.29       -8.17     13.11 o 
  -2   4  13      749.03      731.30     33.11 o 
  -1   4  13     3438.59     3581.28    113.62 o 
   0   4  13      213.45      223.80     18.26 o 
   1   4  13     1097.43     1197.50     62.34 o 
   2   4  13       16.64      -20.94     15.92 o 
   3   4  13        3.65      -10.97     32.20 o 
   4   4  13       23.86       -6.31     27.37 o 
   5   4  13      385.08      322.57     36.00 o 
  -7   5  13       36.43       23.69     22.36 o 
  -6   5  13        0.85       18.08     20.86 o 
  -5   5  13      275.51      268.64     27.25 o 
  -4   5  13      325.61      305.05     27.68 o 
  -3   5  13      362.28      417.63     30.07 o 
  -2   5  13      603.48      588.17     31.81 o 
  -1   5  13        4.44        4.52     12.86 o 
   0   5  13      660.33      679.92     33.61 o 
   1   5  13        2.82        4.02     18.32 o 
   2   5  13     1456.29     1412.02     62.38 o 
   3   5  13      352.20      312.38     32.08 o 
   4   5  13      216.22      233.62     32.17 o 
   5   5  13      189.80      161.11     32.15 o 
  -7   6  13        1.42      -27.25     34.55 o 
  -6   6  13      104.59      111.91     31.56 o 
  -5   6  13       83.88       84.21     22.83 o 
  -4   6  13       21.63      -18.01     18.59 o 
  -3   6  13        9.82      -22.05     16.92 o 
  -2   6  13        2.94        5.61     17.91 o 
  -1   6  13       45.09       52.14     14.73 o 
   0   6  13      229.42      330.56     40.33 o 
   1   6  13        1.00       -6.94     16.82 o 
   2   6  13      405.33      379.24     27.71 o 
   3   6  13      175.99       70.42     25.70 o 
   4   6  13      393.20      357.61     38.77 o 
   5   6  13       98.18      103.70     33.77 o 
  -6   7  13      189.15      179.73     27.61 o 
  -5   7  13      236.43      225.28     28.78 o 
  -4   7  13        5.73       22.08     20.44 o 
  -3   7  13      649.63      539.19     36.65 o 
  -2   7  13       31.17       46.71     18.51 o 
  -1   7  13      145.79      178.91     21.51 o 
   0   7  13       86.68       84.24     24.65 o 
   1   7  13      769.48      753.28     66.58 o 
   2   7  13       38.56       24.16     19.84 o 
   3   7  13      441.77      447.18     34.46 o 
   4   7  13        6.91      -41.04     27.36 o 
  -6   8  13        0.89      -10.57     43.07 o 
  -5   8  13       37.70       30.60     22.88 o 
  -4   8  13        2.16       -0.38     21.56 o 
  -3   8  13        3.69        4.58     19.01 o 
  -2   8  13       88.90      106.47     21.61 o 
  -1   8  13      202.09      284.17     35.52 o 
   0   8  13      213.34      308.32     52.80 o 
   1   8  13      677.39      784.78    115.77 o 
   2   8  13       11.01       15.21     22.10 o 
   3   8  13        9.87       11.13     24.32 o 
  -5   9  13        1.93       21.43     24.84 o 
  -4   9  13       64.05       64.81     24.51 o 
  -3   9  13        0.24      -28.95     19.30 o 
  -2   9  13       26.46       18.63     20.64 o 
  -1   9  13        0.73      -20.90     26.14 o 
   0   9  13      441.46      622.66     94.06 o 
   1   9  13       10.23       -6.64     29.93 o 
   2   9  13      138.10      148.53     80.88 o 
   3   9  13        1.21       15.04     39.62 o 
  -3  10  13        0.62        2.73     21.90 o 
  -2  10  13        7.89       22.49     22.26 o 
  -1  10  13      185.84      315.16    134.00 o 
   0  10  13      134.39      191.94     40.37 o 
   1  10  13      121.54      142.01    100.96 o 
  -8   0  14        8.73      -26.08     25.73 o 
  -6   0  14      675.59      687.09     88.30 o 
  -4   0  14      570.48      550.62     40.32 o 
  -2   0  14       16.59       12.39     19.21 o 
   0   0  14     1465.12     1547.20     82.73 o 
   2   0  14      253.19      357.60     57.20 o 
   4   0  14      305.90      544.05     81.14 o 
  -8   1  14        1.59      -10.55     21.46 o 
  -7   1  14       24.92       52.47     18.76 o 
  -6   1  14        1.98       14.72     16.93 o 
  -5   1  14       84.81      126.53     19.82 o 
  -4   1  14      172.85      171.44     18.76 o 
  -3   1  14      350.56      349.76     33.09 o 
  -2   1  14     1352.53     1396.99     51.26 o 
  -1   1  14       17.51       21.79     14.08 o 
   0   1  14       78.58       71.91     15.34 o 
   1   1  14      233.61      241.52     25.43 o 
   2   1  14      554.71      592.09     60.62 o 
   3   1  14      808.90      855.43     65.47 o 
   4   1  14      563.54      567.91     42.44 o 
   5   1  14       61.00       50.05     27.20 o 
  -8   2  14        0.04        3.15     31.97 o 
  -7   2  14      370.55      376.16     32.58 o 
  -6   2  14        3.83        2.14     15.98 o 
  -5   2  14       16.93       11.18     15.00 o 
  -4   2  14      190.05      176.00     19.08 o 
  -3   2  14       69.04       69.71     15.70 o 
  -2   2  14        1.78       17.38     13.36 o 
  -1   2  14      225.88      216.45     19.43 o 
   0   2  14       15.08       18.91     14.19 o 
   1   2  14     1070.83     1213.18     56.57 o 
   2   2  14        0.25       54.88     50.32 o 
   3   2  14        1.70       -0.01     23.83 o 
   4   2  14       48.59       59.18     26.83 o 
   5   2  14      967.85      948.31     56.46 o 
  -8   3  14      122.59      195.66     50.42 o 
  -7   3  14       26.28        8.07     20.49 o 
  -6   3  14       29.89       31.14     21.04 o 
  -5   3  14       27.10       26.21     16.25 o 
  -4   3  14      100.27      155.89     26.29 o 
  -3   3  14      149.94      154.80     17.88 o 
  -2   3  14      820.61      787.93     44.41 o 
  -1   3  14       29.21       20.11     14.42 o 
   0   3  14      518.61      535.75     33.75 o 
   1   3  14       58.41       60.29     27.07 o 
   2   3  14      362.24      403.20     73.29 o 
   3   3  14      206.46      244.29     38.72 o 
   4   3  14      378.32      386.53     60.72 o 
   5   3  14      352.32      385.11     40.03 o 
  -7   4  14       88.85      101.03     25.36 o 
  -6   4  14      450.07      442.58     34.94 o 
  -5   4  14       10.87      -14.72     18.38 o 
  -4   4  14      226.04      191.13     24.19 o 
  -3   4  14       97.86      120.24     17.38 o 
  -2   4  14       83.66       87.59     16.62 o 
  -1   4  14     2831.28     2635.83     87.42 o 
   0   4  14       19.34       20.38     18.84 o 
   1   4  14       46.59       32.79     17.87 o 
   2   4  14      369.01      356.42     32.03 o 
   3   4  14      207.29      186.70     29.13 o 
   4   4  14      319.90      309.66     35.24 o 
   5   4  14       99.89      116.89     61.75 o 
  -7   5  14       60.76       54.45     28.54 o 
  -6   5  14       18.03       44.98     22.84 o 
  -5   5  14        2.56       35.05     20.58 o 
  -4   5  14        8.97       23.08     19.54 o 
  -3   5  14      453.40      425.39     40.35 o 
  -2   5  14      136.40      124.40     28.54 o 
  -1   5  14      168.21      152.21     25.32 o 
   0   5  14       24.26       27.33     20.45 o 
   1   5  14      672.74      633.39     48.02 o 
   2   5  14      443.58      451.18     54.04 o 
   3   5  14     1536.55     1553.84     74.31 o 
   4   5  14       29.70       27.89     47.38 o 
  -6   6  14      102.53      106.78     25.83 o 
  -5   6  14      299.02      305.63     38.37 o 
  -4   6  14       76.85       66.28     21.75 o 
  -3   6  14      199.85      217.22     26.51 o 
  -2   6  14       61.97       52.56     21.08 o 
  -1   6  14      649.50      678.63     40.07 o 
   0   6  14      274.56      270.68     24.60 o 
   1   6  14      315.52      404.44     56.81 o 
   2   6  14       17.38      -14.07     28.77 o 
   3   6  14       23.89       39.08     25.97 o 
   4   6  14        6.21      -26.24     26.65 o 
  -6   7  14        3.11       17.41     44.46 o 
  -5   7  14        9.81        6.45     22.49 o 
  -4   7  14      209.63      163.65     26.82 o 
  -3   7  14      348.96      352.66     32.41 o 
  -2   7  14      740.85      719.54     51.95 o 
  -1   7  14      462.50      451.76     73.68 o 
   0   7  14        0.04      -34.40     22.93 o 
   1   7  14       16.19       -2.67     18.89 o 
   2   7  14      945.91      955.45    106.43 o 
   3   7  14        1.86       21.96     35.66 o 
  -5   8  14        9.97       28.11     23.98 o 
  -4   8  14       14.06       -8.87     21.38 o 
  -3   8  14        0.78      -17.21     20.89 o 
  -2   8  14      159.33      162.72     30.73 o 
  -1   8  14      146.83      210.77     30.98 o 
   0   8  14      355.76      477.84     40.24 o 
   1   8  14       46.50       39.63     29.07 o 
   2   8  14       48.52       58.89     32.41 o 
   3   8  14        0.49       54.62     33.05 o 
  -4   9  14       27.43      -11.43     26.10 o 
  -3   9  14      240.32      260.89     30.65 o 
  -2   9  14        0.29      -12.46     21.86 o 
  -1   9  14      705.87      751.92     50.47 o 
   0   9  14      146.67      190.42     68.45 o 
   1   9  14        1.40      -19.39     31.75 o 
  -7   0  15      482.77      384.06     67.85 o 
  -5   0  15      404.09      457.90     40.60 o 
  -3   0  15       31.63       38.57     41.52 o 
  -1   0  15     1008.94     1017.07     59.70 o 
   1   0  15     2837.58     2981.00    198.61 o 
   3   0  15      503.06      595.49     81.20 o 
  -7   1  15       45.47       42.14     20.83 o 
  -6   1  15       53.98       68.46     19.02 o 
  -5   1  15       45.26       41.65     18.18 o 
  -4   1  15        4.04       27.24     17.03 o 
  -3   1  15      249.57      272.84     22.20 o 
  -2   1  15       54.48       97.99     18.34 o 
  -1   1  15      240.45      236.41     25.69 o 
   0   1  15        1.13       12.32     15.26 o 
   1   1  15       95.37      122.36     33.39 o 
   2   1  15      130.99      144.31     37.33 o 
   3   1  15      495.75      508.56     53.94 o 
   4   1  15      226.21      260.40     47.61 o 
  -7   2  15       29.20       49.09     23.30 o 
  -6   2  15       11.70       24.15     18.55 o 
  -5   2  15       28.43       35.74     17.44 o 
  -4   2  15      329.10      339.25     23.88 o 
  -3   2  15        8.46       20.17     15.07 o 
  -2   2  15      187.42      169.30     21.38 o 
  -1   2  15      299.54      291.21     22.40 o 
   0   2  15     1476.07     1524.89     66.79 o 
   1   2  15      458.10      422.96     43.37 o 
   2   2  15      617.75      719.20     59.11 o 
   3   2  15       42.02       -3.94     55.25 o 
   4   2  15      574.15      666.17    163.58 o 
   5   2  15       90.36      151.67     64.02 o 
  -7   3  15        5.09        0.76     28.39 o 
  -6   3  15        1.92        6.07     22.03 o 
  -5   3  15       49.53       53.93     21.18 o 
  -4   3  15        4.85       -3.23     16.07 o 
  -3   3  15      839.66      821.46     37.12 o 
  -2   3  15      787.89      779.93     35.59 o 
  -1   3  15       26.70       49.32     16.00 o 
   0   3  15      322.88      349.43     30.64 o 
   1   3  15       69.45      135.20     25.31 o 
   2   3  15      598.59      722.57    167.13 o 
   3   3  15      944.87      975.22    149.85 o 
   4   3  15      243.88      224.40     33.80 o 
  -7   4  15        8.75       10.57     41.52 o 
  -6   4  15        0.62       17.36     22.69 o 
  -5   4  15       96.02      162.70     34.88 o 
  -4   4  15        4.12        3.33     19.97 o 
  -3   4  15       24.26       13.00     16.89 o 
  -2   4  15       71.45       85.20     19.54 o 
  -1   4  15      133.14      141.67     19.82 o 
   0   4  15        2.47       -6.21     19.88 o 
   1   4  15     1493.66     1258.41     95.73 o 
   2   4  15       57.36      -32.15     29.08 o 
   3   4  15        1.88       -0.37     25.83 o 
   4   4  15      154.41      160.75     33.11 o 
  -6   5  15        3.76       -9.45     22.73 o 
  -5   5  15      141.91      137.84     25.32 o 
  -4   5  15      141.44      179.83     26.32 o 
  -3   5  15        1.15      -12.46     19.24 o 
  -2   5  15      116.12      140.65     40.21 o 
  -1   5  15        5.78      -15.82     18.74 o 
   0   5  15       50.70       18.23     22.11 o 
   1   5  15        3.09      -23.34     20.63 o 
   2   5  15      160.58      197.28     30.97 o 
   3   5  15        2.45        8.05     26.71 o 
   4   5  15      379.65      396.34     67.45 o 
  -5   6  15       22.69       26.35     22.51 o 
  -4   6  15      135.05      116.06     25.17 o 
  -3   6  15      465.60      476.99     69.78 o 
  -2   6  15       34.93       55.37     22.57 o 
  -1   6  15      333.08      356.68     59.43 o 
   0   6  15      655.58      715.50     43.67 o 
   1   6  15      141.25      141.64     27.36 o 
   2   6  15      357.82      441.81     59.91 o 
   3   6  15      102.17       41.86     61.47 o 
  -5   7  15        6.74      -19.38     22.29 o 
  -4   7  15        0.38       23.04     27.98 o 
  -3   7  15       99.82      109.70     40.45 o 
  -2   7  15        8.59       21.20     21.47 o 
  -1   7  15        3.85        0.37     29.25 o 
   0   7  15       50.22       19.32     30.78 o 
   1   7  15       28.95       29.61     22.66 o 
   2   7  15        3.35       39.59     25.75 o 
  -4   8  15        1.95      -35.23     23.49 o 
  -3   8  15      203.72      216.43     29.91 o 
  -2   8  15      190.34      215.84     54.37 o 
  -1   8  15       62.82       74.24     32.79 o 
   0   8  15       22.26       39.63     33.66 o 
   1   8  15       67.56       92.71     61.75 o 
  -2   9  15      140.53      123.47     45.99 o 
  -1   9  15        1.72      -62.53     41.69 o 
  -6   0  16        2.21      -38.61     25.74 o 
  -4   0  16      205.70      196.60     31.88 o 
  -2   0  16       74.02       63.05     24.51 o 
   0   0  16      755.07      792.21     53.46 o 
   2   0  16     2126.96     2492.55    180.42 o 
   4   0  16       40.22      100.54     60.11 o 
  -7   1  16       17.21       27.04     30.32 o 
  -6   1  16       15.19      -13.46     18.40 o 
  -5   1  16       13.88        1.35     17.61 o 
  -4   1  16       85.86       84.64     19.11 o 
  -3   1  16      193.67      225.27     22.69 o 
  -2   1  16      130.77      176.83     26.09 o 
  -1   1  16      983.32     1005.15     43.90 o 
   0   1  16      161.58      241.34     35.31 o 
   1   1  16        0.53       22.46     31.50 o 
   2   1  16      493.59      584.43     54.61 o 
   3   1  16      468.25      458.90     90.70 o 
  -6   2  16        7.40       -7.58     18.60 o 
  -5   2  16      345.44      400.18     28.35 o 
  -4   2  16       74.68      103.20     19.84 o 
  -3   2  16      300.84      303.35     24.58 o 
  -2   2  16       38.01       53.75     17.30 o 
  -1   2  16       48.90       29.20     17.59 o 
   0   2  16      125.26      120.23     24.83 o 
   1   2  16      656.21      594.96     52.81 o 
   2   2  16        7.64      -15.55     51.15 o 
   3   2  16      423.93      471.57     56.17 o 
   4   2  16       42.89       18.18     65.02 o 
  -6   3  16       31.79       30.24     24.77 o 
  -5   3  16        0.07        5.88     22.42 o 
  -4   3  16       75.73       46.57     18.29 o 
  -3   3  16        6.31        6.85     16.70 o 
  -2   3  16      397.44      421.25     27.27 o 
  -1   3  16      787.95      763.07     56.83 o 
   0   3  16        2.08      -11.61     21.11 o 
   1   3  16       14.00       34.90     32.55 o 
   2   3  16      485.38      528.69     54.79 o 
   3   3  16      306.46      368.40     99.71 o 
  -6   4  16       14.20       53.61     29.97 o 
  -5   4  16       22.06       20.05     23.33 o 
  -4   4  16      187.53      163.14     27.01 o 
  -3   4  16        0.60      -19.67     16.67 o 
  -2   4  16       41.97       56.30     18.40 o 
  -1   4  16        3.08       -4.53     20.34 o 
   0   4  16      350.34      394.25     34.16 o 
   1   4  16      109.35      103.85     27.29 o 
   2   4  16      439.16      418.13     74.06 o 
   3   4  16        0.29      -16.94     41.64 o 
  -5   5  16        6.10       11.92     23.17 o 
  -4   5  16       77.86       22.44     22.19 o 
  -3   5  16     1487.05     1497.94     69.16 o 
  -2   5  16      118.91      126.94     25.86 o 
  -1   5  16      208.53      212.88     28.28 o 
   0   5  16      616.45      589.05     61.75 o 
   1   5  16        2.31       46.87     25.92 o 
   2   5  16        1.83      -11.01     33.45 o 
   3   5  16       20.94      -43.71     34.24 o 
  -5   6  16       44.97       23.20     40.87 o 
  -4   6  16       17.85       24.81     24.04 o 
  -3   6  16      146.57      139.00     26.99 o 
  -2   6  16      641.66      696.16     47.82 o 
  -1   6  16       96.46       46.88     41.92 o 
   0   6  16      158.79      158.18     27.87 o 
   1   6  16      359.63      429.27     60.71 o 
   2   6  16       65.06      106.05     38.67 o 
  -3   7  16        4.88       11.86     35.74 o 
  -2   7  16      348.97      409.34     80.26 o 
  -1   7  16        1.08       29.47     30.58 o 
   0   7  16       61.00       64.54    116.54 o 
   1   7  16       30.36       30.57     73.82 o 
  -1   8  16       64.21      126.92     49.91 o 
  -5   0  17        6.28        7.30     27.57 o 
  -3   0  17      148.49      185.75     32.61 o 
  -1   0  17        8.15       48.02     28.04 o 
   1   0  17      193.00      291.77     61.67 o 
  -6   1  17       31.57       48.66     30.58 o 
  -5   1  17       10.72       14.08     20.02 o 
  -4   1  17      219.05      182.42     23.24 o 
  -3   1  17       53.71       19.60     22.36 o 
  -2   1  17      508.09      566.65     33.26 o 
  -1   1  17      110.89      182.07     22.77 o 
   0   1  17      175.15      248.55     40.29 o 
   1   1  17      105.14       82.96     44.68 o 
   2   1  17      221.26      366.77     49.81 o 
  -5   2  17       42.91       55.00     21.14 o 
  -4   2  17      263.54      257.95     40.00 o 
  -3   2  17        0.94       -8.81     22.32 o 
  -2   2  17        7.36      -18.43     17.56 o 
  -1   2  17        4.38        3.31     22.68 o 
   0   2  17      741.50      677.75     43.37 o 
   1   2  17       29.55       32.53     33.71 o 
   2   2  17      521.48      515.74     55.28 o 
  -5   3  17       32.03       62.08     25.57 o 
  -4   3  17        3.71       -2.81     18.65 o 
  -3   3  17       25.19       24.31     19.37 o 
  -2   3  17       16.78        6.25     18.46 o 
  -1   3  17      341.62      342.85     33.01 o 
   0   3  17      122.96      184.62     29.01 o 
   1   3  17        4.56        5.62     34.51 o 
   2   3  17        0.16     -101.14     82.64 o 
  -5   4  17       88.08       64.10     43.35 o 
  -4   4  17       58.56       31.29     25.40 o 
  -3   4  17       51.79       54.64     21.91 o 
  -2   4  17        3.65       -7.61     18.57 o 
  -1   4  17      220.01      186.66     28.28 o 
   0   4  17       17.05        3.07     25.19 o 
   1   4  17      672.88      729.45    141.60 o 
   2   4  17      133.93       64.14     37.24 o 
  -4   5  17        1.08       29.15     30.97 o 
  -3   5  17       11.66      -11.03     23.88 o 
  -2   5  17       97.90       71.94     37.13 o 
  -1   5  17      150.76      157.60     29.21 o 
   0   5  17      246.92      267.96     41.90 o 
   1   5  17      310.54      377.82     47.65 o 
  -3   6  17       40.09      -13.38     41.18 o 
  -2   6  17       48.07       15.12     33.04 o 
  -1   6  17        2.52      -45.43     30.28 o 
   0   6  17       62.00      116.37     28.59 o 
  -4   0  18       30.71       46.83     30.60 o 
  -2   0  18      409.76      399.63     45.36 o 
   0   0  18      286.64      496.47     71.96 o 
  -5   1  18        3.23      -52.73     35.15 o 
  -4   1  18       19.25        7.99     20.16 o 
  -3   1  18      103.41      105.61     22.66 o 
  -2   1  18      456.64      450.06     31.92 o 
  -1   1  18      219.23      242.52     31.10 o 
   0   1  18      148.70      169.79     40.06 o 
   1   1  18        3.24      -14.20     34.35 o 
  -4   2  18       21.35       40.65     22.42 o 
  -3   2  18      145.06      158.03     23.94 o 
  -2   2  18        4.55        5.48     22.54 o 
  -1   2  18       11.17       10.51     28.65 o 
   0   2  18      100.29       84.41     35.11 o 
   1   2  18      904.01      761.99     87.54 o 
  -4   3  18        1.18       27.76     25.05 o 
  -3   3  18       34.35       62.78     24.31 o 
  -2   3  18      358.08      357.85     29.64 o 
  -1   3  18       18.05       18.20     25.74 o 
   0   3  18      417.91      475.40     49.45 o 
   1   3  18        3.08       16.53     47.17 o 
  -3   4  18      166.09      111.80     60.99 o 
  -2   4  18       93.20       94.61     33.63 o 
  -1   4  18      146.88      137.24     29.07 o 
   0   4  18      216.58      246.88     72.59 o 
  -2   1  19       44.43       33.63     25.38 o 
                                                 
